# Supplementary material for: Barriers to Buruli ulcer treatment completion in the Ashanti and Central Regions, Ghana
Source: PLoS Negl Trop Dis. 2020 May 26;14(5):e0008369. doi: 10.1371/journal.pntd.0008369 (PMC7274448; doi:10.1371/journal.pntd.0008369)
Supplement: S1 Data — (XLSX) [file pntd.0008369.s001.xlsx]

## Sheet: Sheet1
Facility	Age	Sex	Occupation	Trial involvement	Year of diagnosis	Referral	Duration of lesion (weeks)	Traditional Rx use	Joint limitation	Previous Streptomycin use	Lesion form	Lesion location	Lesion category	Regimen	Rx completion	Healed without surgery	Heal without limitation	Futher Rx	LTFU	Died	Adherent	Distance to clinic (m)	Distance category (m)
Agogo	0	Female	Minor	Yes	2011	Village health worker	1	No	No	No	Nodule	Lower limb	1	SR8	*	*	*	*	*	*		18383.4	10000-
Tepa	0	Female	Minor	No	2007	Health worker	2	*	No	No	Ulcer	Lower limb	1	SR8	*	*	*	*	*	*	Yes
Tepa	0	Female	Minor	Yes	2012	Health worker	2	No	No	No	Ulcer	Lower limb	2	SR8	*	*	*	*	*	*	No
Agogo	1	Female	Minor	Yes	2007	Health worker	4	No	No	No	Ulcer	Lower limb	1	SR8	*	*	*	*	*	*		6200.7	0-
Agogo	1	Female	Minor	Yes	2011	Health worker	0.5	No	No	No	Plaque	Upper limb	1	*	*	*	*	*	*	*		6200.7	0-
Agogo	1	Female	Minor	Yes	2011	Self	2	No	No	No	Ulcer	Lower limb	2	SR8	*	*	*	*	*	*		14145.1	10000-
Agogo	1	Male	Minor	Unclear	2013	Self	2	No	No	No	Ulcer	Upper limb	1	SR8	*	*	*	*	*	*		6200.7	0-
Agogo	1	Male	Minor	Yes	2013	Self	2	No	Yes	No	Ulcer	Upper limb	3	SR8	Yes	Yes	Yes	*	*	*	Yes	15036.7	10000-
Agogo	1	Female	Minor	No	2014	Health worker	3	No	No	No	Ulcer	Lower limb	1	CR8	*	*	*	*	*	*	Yes	25349.1	20000-
Agogo	1	Male	Pupil	No	2014	Health worker	2	No	No	No	Nodule	Lower limb	1	CR8	*	*	*	*	*	*	Yes
Agogo	1	Male	Minor	No	2014	Self	2	No	No	No	Ulcer	Lower limb	1	CR8	*	*	*	*	*	*	Yes	6200.7	0-
Tepa	1	Male	*	No	2007	Health worker	4	No	No	No	Ulcer	Lower limb	1	SR8	No	Yes	Yes	*	Yes	*	No	16571.1	10000-
Tepa	1	Female	Minor	No	2008	Health worker	*	No	No	No	Ulcer and oedema	Head and neck	2	SR8	Yes	Yes	Yes	*	*	*	Yes	37217.2	20000-
Tepa	1	Female	Minor	No	2008	Health worker	12	Yes	No	No	Ulcer	Upper limb	3	SR8	*	Yes	*	*	*	*	Yes
Agogo	2	Female	Minor	Yes	2007	Health worker	2	No	No	No	Oedema	Upper limb	2	SR8	*	*	*	*	*	*	Yes
Agogo	2	*	Pupil	Yes	2008	Village health worker	4	No	Yes	No	Ulcer	Lower limb	2	SR8	*	*	*	*	*	*
Agogo	2	Male	Minor	Yes	2008	Former patient	26	Yes	No	No	Ulcer	Lower limb	3	SR8	*	*	*	*	*	*	Yes	6200.7	0-
Agogo	2	Male	Minor	Yes	2008	Health worker	2	No	No	No	Nodule	Lower limb	3	SR8	*	*	*	*	*	*
Agogo	2	Male	Minor	Yes	2008	Village health worker	3	No	No	No	Nodule	Buttocks and perineum	*	SR8	*	*	*	*	*	*		6200.7	0-
Agogo	2	Female	*	Yes	2011	Health worker	3	No	No	No	Ulcer	Upper limb	1	SR8	*	*	*	*	*	*
Agogo	2	Male	Pupil	Yes	2011	Health worker	2	No	No	No	Nodule	Lower limb	1	SR8	*	*	*	*	*	*	No	17044.2	10000-
Agogo	2	Male	Minor	Yes	2011	Village health worker	3	No	No	No	Ulcer	Back	1	SR8	*	*	*	*	*	*		6200.7	0-
Agogo	2	Male	Minor	No	2014	Family member	4	No	No	No	Ulcer	Buttocks and perineum	1	CR8	*	*	*	*	*	*	Yes
Agogo	2	Male	Minor	No	2014	Self	2	No	No	No	Nodule	Lower limb	1	SR8	Yes	Yes	Yes	*	*	*	Yes	6200.7	0-
Agogo	2	Male	Pupil	No	2014	Village health worker	2	No	No	No	Plaque	Lower limb	2	CR8	*	*	*	*	*	*	Yes	17044.2	10000-
Agogo	2	Female	Minor	No	2016	Health worker	4	No	No	No	Nodule	Upper limb	1	CR8	Yes	Yes	Yes	*	*	*	Yes
Agogo	2	Female	Minor	No	2016	Village health worker	3	No	No	No	Nodule	Lower limb	1	CR8	*	*	*	*	*	*	Yes	17044.2	10000-
Tepa	2	Male	Minor	No	2008	Health worker	1	No	No	No	Nodule	Lower limb	1	SR8	Yes	Yes	Yes	*	*	*	Yes
Tepa	2	Female	Minor	Yes	2016	Health worker	24	No	No	No	Ulcer	Upper limb	1	SR8	Yes	Yes	Yes	*	No	*	Yes
Tepa	2	Female	Minor	Unclear	2016	Self	52	Yes	*	Yes	Ulcer	Lower limb	2	CR8	*	*	*	*	*	*	Yes
Agogo	3	Male	*	Yes	2007	Health worker	3	No	No	No	Ulcer	*	1	SR8	*	*	*	*	*	*	Yes	6200.7	0-
Agogo	3	Female	Minor	Yes	2008	Health worker	*	No	No	No	Plaque	Upper limb	1	SR8	*	*	*	*	*	*
Agogo	3	Female	Pupil	Yes	2008	Village health worker	4	No	No	No	Ulcer	Lower limb	1	SR8	*	*	*	*	*	*		1	0-
Agogo	3	Male	Minor	Yes	2008	Village health worker	3	No	No	No	Ulcer	Lower limb	1	SR8	*	*	*	*	*	*
Agogo	3	Female	Minor	Yes	2011	*	2	No	No	No	Nodule	Multiple	1	SR8	*	*	*	*	*	*		17044.2	10000-
Agogo	3	Male	Minor	Yes	2011	*	2	No	No	No	Ulcer	Buttocks and perineum	1	SR8	*	*	*	*	*	*		18383.4	10000-
Agogo	3	Male	Pupil	Yes	2011	Health worker	3	No	No	No	Nodule	Abdomen	1	SR8	Yes	Yes	*	*	*	*	No	6200.7	0-
Agogo	3	Male	Pupil	Yes	2011	Health worker	4	No	No	*	Ulcer	Upper limb	1	SR8	*	*	*	*	*	*		30368.7	20000-
Agogo	3	Male	Pupil	Yes	2011	Self	2	No	No	No	Nodule	Abdomen	1	SR8	*	*	*	*	*	*		17044.2	10000-
Agogo	3	Female	Pupil	Yes	2012	Health worker	2	No	No	No	Nodule	Upper limb	1	SR8	*	*	*	*	*	*	No	32928.1	20000-
Agogo	3	Female	Pupil	Yes	2012	Village health worker	2	No	No	No	Nodule	Upper limb	1	SR8	*	Yes	*	*	*	*	Yes
Agogo	3	Female	Pupil	No	2013	Health worker	4	Yes	No	No	Ulcer	Lower limb	1	SR8	*	*	*	*	*	*	Yes	13445.6	10000-
Agogo	3	Female	Minor	No	2014	Self	13	No	No	No	Nodule	Lower limb	1	SR8	*	*	*	*	*	*	Yes	6200.7	0-
Agogo	3	Female	Minor	No	2014	Village health worker	4	No	No	No	Nodule	Lower limb	1	CR8	*	*	*	*	*	*	Yes
Agogo	3	Male	Pupil	No	2014	Village health worker	3	No	No	No	Nodule	Upper limb	1	CR8	*	*	*	*	*	*	Yes	18383.4	10000-
Agogo	3	Male	*	Unclear	2014	Self	4	No	No	No	Nodule	Lower limb	1	SR8	*	*	*	*	*	*	Yes	17044.2	10000-
Agogo	3	Female	Minor	No	2016	Self	1	No	No	No	Nodule	Lower limb	1	CR8	*	*	*	*	*	*	Yes
Dunkwa	3	Female	Minor	Yes	2008	Village health worker	1	Yes	No	No	Ulcer	Buttocks and perineum	3	SR8	*	*	*	*	*	*		12026.5	10000-
Tepa	3	Female	Minor	No	2007	Health worker	4	Yes	No	No	Ulcer	Lower limb	2	SR8	Yes	*	*	*	*	*	Yes
Tepa	3	Female	Pupil	No	2007	Health worker	2	No	No	No	Ulcer	Lower limb	2	SR8	Yes	Yes	Yes	*	*	*	Yes
Tepa	3	Female	Minor	No	2008	Health worker	3	No	No	No	Oedema	Lower limb	2	SR8	Yes	Yes	*	*	*	*	Yes	1	0-
Tepa	3	Female	*	Yes	2008	Health worker	8	Yes	No	No	Ulcer	Upper limb	2	*	*	*	*	*	*	*		11520.9	10000-
Tepa	3	Male	*	No	2008	Health worker	156	No	Yes	No	Ulcer	Lower limb	3	SR8	Yes	*	*	*	*	*	Yes
Tepa	3	Male	Pupil	Yes	2011	Health worker	8	No	No	No	Plaque	Upper limb	1	SR8	Yes	*	*	*	*	*	Yes	33110.5	20000-
Tepa	3	Male	Minor	Yes	2011	Village health worker	*	No	No	No	Ulcer	Upper limb	1	SR8	Yes	Yes	*	*	*	*	Yes	10574.4	10000-
Tepa	3	Female	Minor	Yes	2012	Health worker	3	No	No	No	Ulcer	Lower limb	1	SR8	*	*	*	*	*	*	Yes	38523.6	20000-
Tepa	3	Male	Minor	Yes	2012	Health worker	4	No	No	No	Ulcer	Lower limb	2	SR8	Yes	Yes	*	*	*	*	Yes	10574.4	10000-
Agogo	4	Female	Pupil	Yes	2008	Self	4	No	No	No	Nodule	Lower limb	1	SR8	*	*	*	*	*	*		6200.7	0-
Agogo	4	Male	Pupil	Yes	2008	Health worker	1	No	No	No	Nodule	Upper limb	1	SR8	*	*	*	*	*	*		6200.7	0-
Agogo	4	Male	Pupil	Yes	2008	Village health worker	4	No	No	No	Nodule	Upper limb	1	SR8	*	*	*	*	*	*
Agogo	4	Female	Minor	Yes	2011	Village health worker	2	No	No	No	Nodule	Lower limb	1	SR8	*	*	*	*	*	*		6200.7	0-
Agogo	4	Female	Pupil	Yes	2011	Village health worker	2	No	No	No	Nodule	Upper limb	1	SR8	*	*	*	*	*	*	No	6200.7	0-
Agogo	4	Male	Pupil	Yes	2011	Self	2	No	No	No	Plaque	Upper limb	1	SR8	*	*	*	*	*	*		17044.2	10000-
Agogo	4	Female	Minor	Yes	2012	Village health worker	1	No	No	No	Nodule	Upper limb	1	SR8	*	*	*	*	*	*	No
Agogo	4	Female	Minor	No	2013	Health worker	3	No	No	No	Nodule	Upper limb	1	SR8	*	*	*	*	*	*	Yes	6200.7	0-
Agogo	4	Female	Pupil	No	2014	Village health worker	4	No	No	No	Ulcer	Lower limb	1	CR8	*	*	*	*	*	*	Yes	18383.4	10000-
Agogo	4	Male	Pupil	No	2014	Family member	2	No	No	No	Nodule	Lower limb	1	SR8	Yes	Yes	Yes	*	*	*	Yes	18383.4	10000-
Agogo	4	Female	Pupil	No	2015	Village health worker	4	No	Yes	No	Plaque	Lower limb	2	SR8	*	*	*	*	*	*	Yes
Agogo	4	Male	Pupil	Unclear	2018	Health worker	3	Yes	Yes	No	Ulcer	Lower limb	3	CR8	Yes	No	Yes	*	*	*	Yes	30368.7	20000-
Dunkwa	4	Female	Minor	Yes	2008	Self	26	Yes	No	No	Ulcer	Upper limb	1	SR8	*	*	*	*	*	*
Dunkwa	4	Male	Minor	Yes	2008	Health worker	4	No	No	No	Ulcer	Abdomen	3	SR8	*	*	*	*	*	*	Yes
Tepa	4	Male	Pupil	No	2007	Village health worker	48	No	No	No	Nodule	Lower limb	1	SR8	Yes	Yes	Yes	*	*	*	Yes
Tepa	4	Female	Minor	No	2007	Former patient	4	No	No	No	Ulcer	Lower limb	2	SR8	Yes	Yes	Yes	*	*	*	Yes	23401.2	20000-
Tepa	4	Female	Pupil	No	2007	Self	4	*	No	No	Ulcer	Head and neck	2	SR8	Yes	Yes	Yes	*	*	*	Yes	23401.2	20000-
Tepa	4	Female	Pupil	No	2007	Health worker	24	No	Yes	Yes	Ulcer	Upper limb	3	SR8	Yes	Yes	No	*	*	*	Yes
Tepa	4	Male	*	No	2007	Health worker	20	No	No	No	Ulcer	Buttocks and perineum	3	SR8	*	*	*	*	*	*	Yes	16571.1	10000-
Tepa	4	Male	Minor	No	2007	*	1	*	No	No	*	Lower limb	*	SR8	*	*	*	*	*	*		15306	10000-
Tepa	4	Female	Pupil	No	2008	Health worker	8	No	No	No	Oedema	Upper limb	1	SR8	*	*	*	*	*	*	Yes	10574.4	10000-
Tepa	4	Female	Pupil	No	2008	Health worker	3	No	No	No	Plaque	Upper limb	2	SR8	Yes	*	*	*	*	*	Yes
Tepa	4	Female	Minor	Yes	2011	Health worker	2	No	No	No	Plaque	Abdomen	2	SR8	Yes	*	*	*	*	*	Yes	16571.1	10000-
Tepa	4	Male	Minor	Yes	2012	Health worker	24	Yes	No	No	Plaque	Buttocks and perineum	2	SR8	Yes	Yes	Yes	*	*	*	Yes
Agogo	5	Male	Pupil	Unclear	2007	Village health worker	4	No	No	No	Ulcer	Lower limb	2	SR8	*	*	*	*	*	*		6200.7	0-
Agogo	5	Female	Pupil	Yes	2008	Former patient	8	No	Yes	No	Ulcer	Lower limb	1	SR8	*	*	*	*	*	*		18383.4	10000-
Agogo	5	Male	Pupil	Yes	2008	Village health worker	2	No	No	No	Plaque	Lower limb	1	SR8	*	*	*	*	*	*		18383.4	10000-
Agogo	5	Male	Pupil	Yes	2008	Village health worker	1	No	No	No	Plaque	Lower limb	1	SR8	*	*	*	*	*	*		18383.4	10000-
Agogo	5	Male	Pupil	Yes	2008	Village health worker	1	No	No	No	Nodule	Upper limb	1	SR8	*	*	*	*	*	*		6200.7	0-
Agogo	5	Male	Pupil	Yes	2008	Health worker	3	No	No	No	Plaque	Lower limb	2	SR8	*	*	*	*	*	*
Agogo	5	Female	Pupil	Yes	2008	Self	8	Yes	Yes	No	Ulcer	Upper limb	3	SR8	*	*	*	*	*	*		30368.7	20000-
Agogo	5	Female	Pupil	Yes	2011	Village health worker	2	No	No	No	Nodule	Abdomen	1	SR8	*	*	*	*	*	*	Yes
Agogo	5	Male	Pupil	Yes	2011	Village health worker	13	No	No	No	Ulcer	Lower limb	1	SR8	*	*	*	*	*	*		30368.7	20000-
Agogo	5	Male	Pupil	Yes	2011	Village health worker	1	No	No	No	Plaque	Lower limb	1	SR8	*	*	*	*	*	*	Yes	17044.2	10000-
Agogo	5	Male	Pupil	Yes	2011	Village health worker	2	No	No	*	Nodule	Upper limb	1	SR8	*	*	*	*	*	*		6200.7	0-
Agogo	5	Female	Pupil	Yes	2011	Health worker	4	Yes	No	No	Ulcer	Head and neck	2	SR8	*	*	*	*	*	*	Yes
Agogo	5	Female	*	Yes	2011	Village health worker	4	Yes	No	No	Oedema	Lower limb	3	SR8	*	*	*	*	*	*
Agogo	5	Female	Pupil	Yes	2012	Health worker	*	Yes	No	No	Plaque	Abdomen	2	SR8	*	*	*	*	*	*	Yes	30368.7	20000-
Agogo	5	Male	Pupil	No	2013	Health worker	13	Yes	No	No	Ulcer	Critical site	3	SR8	*	*	*	*	*	*	Yes
Agogo	5	Female	Pupil	Yes	2014	Health worker	2	No	No	No	Nodule	Lower limb	1	CR8	*	*	*	*	*	*	Yes	6200.7	0-
Agogo	5	Male	Pupil	Yes	2014	Village health worker	*	No	No	No	Nodule	Lower limb	2	CR8	*	*	*	*	*	*	Yes
Agogo	5	Female	Pupil	No	2015	Self	4	Yes	No	Yes	Ulcer	Upper limb	1	CR8	*	*	*	*	*	*	Yes
Agogo	5	Male	Pupil	No	2015	Village health worker	2	No	No	No	Ulcer	Upper limb	1	CR8	*	*	*	*	*	*	Yes
Agogo	5	Male	Pupil	Yes	2015	Village health worker	2	No	No	No	Nodule	Upper limb	1	CR8	Yes	*	*	*	*	*	Yes
Agogo	5	Male	Pupil	Yes	2015	Village health worker	2	No	No	No	Plaque	Upper limb	2	CR8	*	*	*	*	*	*	Yes	18383.4	10000-
Agogo	5	Male	Pupil	No	2015	Health worker	4	Yes	No	No	Ulcer	Lower limb	3	CR8	*	*	*	*	*	*	Yes
Agogo	5	Male	Pupil	No	2016	Health worker	4	Yes	No	No	Ulcer	Thorax	3	CR8	Yes	No	Yes	*	*	*	Yes	30368.7	20000-
Dunkwa	5	Female	Pupil	Yes	2008	Self	9	No	No	No	Ulcer	Upper limb	2	SR8	Yes	*	*	*	*	*	Yes
Dunkwa	5	Male	Minor	Yes	2008	Self	2	No	No	No	Ulcer	Lower limb	2	SR8	*	*	*	*	*	*		66961.6	20000-
Dunkwa	5	Female	Pupil	Yes	2013	Health worker	*	No	No	*	Ulcer	Upper limb	1	CR8	Yes	Yes	*	*	*	*	Yes
Dunkwa	5	Male	Pupil	Yes	2014	Health worker	6	No	No	No	Nodule	Upper limb	1	CR8	Yes	*	*	*	*	*	Yes	26871.2	20000-
Dunkwa	5	Female	Pupil	Yes	2014	Village health worker	8	Yes	Yes	No	Ulcer	Upper limb	3	SR8	*	*	*	*	*	*	No
Tepa	5	Male	Pupil	No	2006	Village health worker	1	*	No	No	Nodule	Upper limb	1	SR8	Yes	Yes	Yes	*	*	*	Yes	24183.2	20000-
Tepa	5	Female	*	No	2007	Health worker	4	*	No	No	Ulcer	Lower limb	3	SR8	Yes	Yes	Yes	*	*	*	Yes	15306	10000-
Tepa	5	Female	*	No	2007	Village health worker	4	*	Yes	No	Ulcer	Lower limb	3	SR8	Yes	Yes	Yes	*	*	*	Yes
Tepa	5	Male	Pupil	Unclear	2007	Health worker	12	No	No	No	Multiple (not spec.)	Upper limb	3	SR8	*	*	*	*	*	*		68706.6	20000-
Tepa	5	Female	Pupil	Yes	2010	Family member	3	No	No	No	Ulcer	Upper limb	1	SR8	Yes	Yes	*	*	*	*	Yes
Tepa	5	Female	Pupil	Yes	2011	Former patient	52	No	Yes	No	Ulcer	Lower limb	3	SR8	Yes	*	*	*	*	*	Yes
Tepa	5	Male	Pupil	Yes	2013	Health worker	5	No	No	No	Ulcer	Lower limb	1	SR8	*	*	*	*	*	*	No
Tepa	5	Male	Pupil	Yes	2013	Health worker	5	No	No	*	Plaque	Upper limb	2	SR8	*	*	*	*	*	*	Yes	56510.2	20000-
Tepa	5	Male	Pupil	Yes	2013	Health worker	3	No	No	No	Oedema	Upper limb	3	SR8	*	*	*	*	*	*	No
Tepa	5	Male	Pupil	Yes	2015	Health worker	3	No	No	No	Ulcer	Lower limb	1	CR8	*	*	*	*	*	*	Yes	86087.3	20000-
Tepa	5	Female	Pupil	Yes	2015	*	24	No	No	No	Plaque	Buttocks and perineum	*	SR8	*	*	*	*	*	*	Yes	15306	10000-
Tepa	5	Male	Pupil	No	2016	Health worker	8	No	No	*	Osteomyelitis	Lower limb	3	SR8	*	*	*	*	*	*	Yes	11520.9	10000-
Agogo	6	*	Pupil	Yes	2007	Village health worker	1	No	No	No	Nodule	Upper limb	1	SR8	*	*	*	*	*	*		17044.2	10000-
Agogo	6	Female	Pupil	Yes	2007	Former patient	3	Yes	No	No	Nodule	Head and neck	1	SR8	*	*	*	*	*	*		18383.4	10000-
Agogo	6	Male	Pupil	Yes	2007	Village health worker	2	No	No	No	Plaque	Lower limb	1	SR8	*	*	*	*	*	*		22685.4	20000-
Agogo	6	Female	Pupil	Yes	2008	Village health worker	2	No	No	No	Ulcer	Lower limb	1	SR8	*	*	*	*	*	*		17477	10000-
Agogo	6	Male	Pupil	Yes	2008	Village health worker	1	No	No	No	Plaque	Lower limb	1	SR8	*	*	*	*	*	*
Agogo	6	Male	Pupil	Yes	2008	Village health worker	3	No	No	No	Plaque	Upper limb	1	SR8	*	*	*	*	*	*		6200.7	0-
Agogo	6	Male	Pupil	Yes	2008	Village health worker	3	Yes	No	No	Ulcer	Abdomen	1	SR8	*	*	*	*	*	*		34181	20000-
Agogo	6	Male	Pupil	Yes	2011	Health worker	3	No	No	No	Nodule	Upper limb	1	SR8	Yes	Yes	*	*	*	*	Yes	15064.5	10000-
Agogo	6	Female	Pupil	Yes	2012	Health worker	3	No	No	No	Nodule	Lower limb	1	SR8	*	*	*	*	*	*	Yes	32928.1	20000-
Agogo	6	Female	Pupil	Yes	2013	Village health worker	1	No	No	No	Nodule	Lower limb	1	CR8	*	*	*	*	*	*	Yes	18383.4	10000-
Agogo	6	Female	Pupil	Yes	2014	Village health worker	2	Yes	No	No	Plaque	Head and neck	1	SR8	*	*	*	*	*	*	Yes	30643.5	20000-
Agogo	6	Female	Pupil	Yes	2014	Village health worker	2	No	No	No	Plaque	Upper limb	1	SR8	*	*	*	*	*	*	Yes	30368.7	20000-
Agogo	6	Male	Pupil	Yes	2014	Village health worker	4	No	No	No	Ulcer	Lower limb	1	SR8	*	*	*	*	*	*	Yes	17044.2	10000-
Agogo	6	Female	Pupil	Yes	2014	Family member	3	Yes	No	No	Plaque	Upper limb	2	CR8	*	*	*	*	*	*	Yes	32928.1	20000-
Agogo	6	Male	Pupil	Yes	2014	Village health worker	8	Yes	No	No	Oedema	Upper limb	2	SR8	*	*	*	*	*	*	Yes
Agogo	6	Male	Pupil	Yes	2014	Village health worker	1	Yes	Yes	No	Plaque	Lower limb	2	CR8	*	*	*	*	*	*	Yes
Agogo	6	Male	Pupil	No	2014	Former patient	13	Yes	No	No	Plaque	Back	3	SR8	*	*	*	*	*	*	Yes
Agogo	6	Male	Pupil	No	2014	Health worker	1	No	Yes	No	Oedema	Lower limb	3	SR8	*	*	*	*	*	*	No
Dunkwa	6	Male	Pupil	Yes	2014	Family member	*	No	No	No	Nodule	Upper limb	1	SR8	*	*	*	*	*	*	Yes
Nkawie	6	Female	*	Yes	2007	Self	2	No	No	No	Nodule	Lower limb	1	SR8	*	*	*	*	*	*		25819.1	20000-
Nkawie	6	Female	*	Yes	2007	Former patient	*	No	No	No	Plaque	Upper limb	*	*	*	*	*	*	*	*	Yes	66914.8	20000-
Nkawie	6	Male	Pupil	Yes	2015	Village health worker	8	No	No	No	Ulcer	Lower limb	1	SR8	*	*	*	*	*	*	No	42348.1	20000-
Tepa	6	Female	Pupil	No	2008	Health worker	2	No	No	No	Nodule	Lower limb	1	SR8	Yes	Yes	Yes	*	*	*		16571.1	10000-
Tepa	6	Male	Pupil	No	2008	Health worker	4	Yes	No	No	Multiple (not spec.)	Thorax	3	SR8	*	*	*	*	*	*	Yes
Tepa	6	Male	Pupil	Yes	2010	Village health worker	3	No	No	No	Plaque	Upper limb	2	SR8	Yes	Yes	*	*	*	*	Yes	15306	10000-
Tepa	6	Female	Pupil	Yes	2011	*	3	No	No	No	Ulcer	Buttocks and perineum	1	SR8	*	*	*	*	*	*	Yes	20239.9	20000-
Tepa	6	Female	Pupil	Yes	2011	Health worker	4	No	No	No	Nodule	Upper limb	1	SR8	Yes	*	*	*	*	*	Yes
Tepa	6	Male	Pupil	Yes	2011	Other	13	No	No	No	Nodule	Thorax	1	SR8	Yes	Yes	*	*	*	*	Yes	23401.2	20000-
Tepa	6	Male	Pupil	Yes	2011	Health worker	6	No	No	No	Ulcer	Upper limb	2	SR8	*	*	*	*	*	*	No
Tepa	6	Male	Pupil	Yes	2011	Health worker	6	No	No	No	Ulcer	Upper limb	2	SR8	*	*	*	*	*	*	Yes
Tepa	6	Male	Pupil	Yes	2011	Village health worker	6	Yes	Yes	No	Oedema	Upper limb	2	SR8	Yes	Yes	*	*	*	*	Yes	16571.1	10000-
Tepa	6	Male	Pupil	Yes	2012	Village health worker	2	No	Yes	No	Plaque	Upper limb	2	SR8	*	*	*	*	*	*	Yes	34605.8	20000-
Tepa	6	Male	Pupil	Yes	2012	Health worker	4	No	Yes	No	Oedema	Upper limb	3	SR8	*	*	*	*	*	*	Yes	38523.6	20000-
Tepa	6	Male	Pupil	Yes	2013	Village health worker	4	No	Yes	No	Multiple (other)	Lower limb	2	CR8	*	*	*	*	*	*	Yes
Tepa	6	Female	*	Yes	2015	Health worker	4	No	Yes	No	Ulcer	Lower limb	2	SR8	Yes	Yes	Yes	*	*	*	Yes
Tepa	6	Male	Pupil	Yes	2015	Health worker	3	No	Yes	No	Ulcer	Lower limb	3	SR8	*	*	*	*	*	*	Yes	76319.3	20000-
Tepa	6	Male	Pupil	Yes	2015	Health worker	22	Yes	Yes	*	Ulcer	Lower limb	3	CR8	*	*	*	*	*	*	Yes	23401.2	20000-
Agogo	7	Male	Pupil	Yes	2007	Village health worker	1	Yes	No	No	Ulcer	Upper limb	2	SR8	*	*	*	*	*	*		18383.4	10000-
Agogo	7	Female	Pupil	Yes	2007	*	33	No	No	Yes	*	Lower limb	*	*	*	*	*	*	*	*		22685.4	20000-
Agogo	7	Female	Pupil	Yes	2008	Village health worker	16	No	No	No	Ulcer	Lower limb	1	SR8	*	*	*	*	*	*		6200.7	0-
Agogo	7	Male	Pupil	Yes	2008	Health worker	1	No	No	No	Plaque	Upper limb	1	SR8	*	*	*	*	*	*	Yes	6200.7	0-
Agogo	7	Male	Pupil	Yes	2008	Village health worker	8	Yes	Yes	No	Ulcer	Lower limb	1	SR8	*	*	*	*	*	*
Agogo	7	Male	Pupil	Yes	2008	Village health worker	3	No	No	No	Ulcer	Lower limb	1	SR8	*	*	*	*	*	*
Agogo	7	Male	Pupil	Yes	2008	Village health worker	2	No	Yes	No	Plaque	Upper limb	1	SR8	*	*	*	*	*	*		18383.4	10000-
Agogo	7	Female	Pupil	Yes	2008	Family member	8	No	No	Yes	Ulcer	Lower limb	3	SR8	*	*	*	*	*	*
Agogo	7	Female	Pupil	Yes	2011	Village health worker	3	No	No	No	Nodule	Upper limb	1	SR8	*	*	*	*	*	*	Yes	17044.2	10000-
Agogo	7	Male	Pupil	Yes	2011	*	1	No	No	No	*	Back	1	SR8	*	*	*	*	*	*	Yes	6200.7	0-
Agogo	7	Female	Pupil	Yes	2011	Self	13	Yes	Yes	No	Ulcer	Lower limb	3	*	*	*	*	*	*	*		30368.7	20000-
Agogo	7	Male	Pupil	Yes	2012	Self	4	Yes	No	No	Ulcer	Upper limb	1	SR8	*	*	*	*	*	*
Agogo	7	Male	Pupil	Yes	2012	Family member	2	No	No	No	Plaque	Lower limb	2	SR8	*	*	*	*	*	*	Yes	18383.4	10000-
Agogo	7	Female	Pupil	Unclear	2013	Health worker	2	No	No	No	Nodule	Buttocks and perineum	1	CR8	*	*	*	*	*	*		30643.5	20000-
Agogo	7	Male	Pupil	No	2013	Health worker	7.5	Yes	Yes	No	Ulcer	Lower limb	3	SR8	*	*	*	*	*	*	Yes	33490	20000-
Agogo	7	Female	Pupil	Yes	2014	Health worker	4	No	No	No	Ulcer	Lower limb	1	SR8	*	*	*	*	*	*	Yes	17044.2	10000-
Agogo	7	Female	Pupil	Yes	2014	Health worker	4	No	No	No	Plaque	Upper limb	1	CR8	*	*	*	*	*	*	Yes
Agogo	7	Male	Pupil	Yes	2015	Village health worker	2	No	No	No	Plaque	Upper limb	2	CR8	*	*	*	*	*	*	Yes	6200.7	0-
Agogo	7	Female	Minor	Yes	2016	Health worker	4	Yes	No	No	Plaque	Upper limb	2	SR8	Yes	*	*	*	*	*	Yes
Agogo	7	Male	Pupil	Unclear	2018	Health worker	2	Yes	Yes	No	Plaque	Lower limb	3	CR8	Yes	*	*	*	*	*	Yes
Dunkwa	7	Male	Pupil	Yes	2007	Health worker	9	No	No	No	Plaque	Abdomen	2	SR8	Yes	*	*	*	*	*	Yes	27942.7	20000-
Dunkwa	7	Female	Pupil	Yes	2015	*	*	*	No	*	Ulcer	Lower limb	2	SR8	Yes	*	*	*	*	*	Yes	77739.1	20000-
Dunkwa	7	Male	Pupil	Yes	2016	*	*	*	No	*	Plaque	Thorax	*	SR8	Yes	*	*	*	*	*	Yes
Nkawie	7	Female	Pupil	Yes	2007	Former patient	3	Yes	No	No	Plaque	Upper limb	2	SR8	*	*	*	*	*	*
Tepa	7	Male	Pupil	No	2006	Village health worker	8	*	No	No	Oedema	Upper limb	2	SR8	Yes	Yes	Yes	*	*	*	Yes	46874.9	20000-
Tepa	7	Female	*	No	2006	Village health worker	52	*	No	No	Ulcer	Lower limb	*	SR8	Yes	Yes	Yes	*	*	*		34605.8	20000-
Tepa	7	Female	Pupil	No	2007	Village health worker	4	No	No	No	Nodule	Upper limb	1	SR8	Yes	Yes	Yes	*	*	*	Yes
Tepa	7	Female	Pupil	No	2007	*	2	*	Yes	No	*	Upper limb	3	SR8	Yes	Yes	No	*	*	*		23401.2	20000-
Tepa	7	Female	Pupil	No	2007	Former patient	3	*	No	No	Oedema	Lower limb	3	SR8	Yes	Yes	No	*	*	*	Yes	8060.2	0-
Tepa	7	Female	*	No	2007	Health worker	4	*	No	No	Ulcer	Thorax	3	SR8	Yes	No	Yes	*	Yes	*	Yes
Tepa	7	Male	*	No	2007	Village health worker	5	*	Yes	No	Oedema	Lower limb	3	SR8	Yes	Yes	No	Yes	*	*	Yes	15306	10000-
Tepa	7	Female	Pupil	Yes	2011	Village health worker	3	No	No	No	Plaque	Lower limb	1	SR8	*	*	*	*	*	*	No	16571.1	10000-
Tepa	7	Male	Pupil	Yes	2011	Health worker	9	No	No	No	Ulcer and oedema	Back	1	SR8	Yes	Yes	*	*	*	*	Yes	4029.7	0-
Tepa	7	Male	Pupil	Yes	2011	Health worker	8	Yes	No	No	Ulcer	Abdomen	2	SR8	*	*	*	*	*	*	Yes
Tepa	7	Male	Pupil	Yes	2011	Health worker	*	No	No	No	Plaque	Upper limb	*	SR8	*	*	*	*	*	*	Yes	10516.4	10000-
Tepa	7	Male	Pupil	Yes	2012	Health worker	12	No	No	No	Ulcer	Abdomen	2	SR8	Yes	Yes	*	*	*	*	Yes	4150	0-
Tepa	7	Female	Pupil	Yes	2012	Health worker	4	No	Yes	*	Ulcer	Lower limb	*	SR8	*	*	*	*	*	*	Yes	9172	0-
Tepa	7	Male	Pupil	Yes	2013	*	*	Yes	Yes	*	Ulcer	*	2	SR8	*	*	*	*	*	*		128156	20000-
Tepa	7	Female	Pupil	Yes	2014	Health worker	2	No	Yes	No	Ulcer	Lower limb	2	SR8	Yes	*	*	*	*	*	Yes
Tepa	7	Female	Pupil	Yes	2014	Health worker	2	Yes	Yes	No	Oedema	Upper limb	2	CR8	*	*	*	*	*	*	Yes
Tepa	7	Female	Pupil	Yes	2016	Former patient	8	Yes	Yes	No	Ulcer	Upper limb	2	CR8	*	*	*	*	*	*	Yes	33110.5	20000-
Tepa	7	Male	Minor	Unclear	2017	*	4	No	No	No	Ulcer	Lower limb	1	CR8	*	*	*	*	*	*	Yes	16571.1	10000-
Agogo	8	Female	Pupil	Yes	2007	Village health worker	0.5	No	No	No	Nodule	Lower limb	1	SR8	*	*	*	*	*	*
Agogo	8	Female	Pupil	Yes	2007	Village health worker	2	No	No	No	Plaque	Lower limb	1	SR8	*	*	*	*	*	*		6200.7	0-
Agogo	8	Female	Pupil	Yes	2007	Village health worker	2	No	No	No	Oedema	Upper limb	2	SR8	*	*	*	*	*	*		13445.6	10000-
Agogo	8	Male	Pupil	Yes	2007	Health worker	4	No	No	No	Plaque	Critical site	2	SR8	*	*	*	*	*	*
Agogo	8	Female	Pupil	Yes	2008	Village health worker	4	No	No	No	Plaque	Upper limb	1	SR8	*	*	*	*	*	*		6200.7	0-
Agogo	8	Female	Pupil	Yes	2008	Village health worker	2	No	No	No	Ulcer	Upper limb	1	SR8	*	*	*	*	*	*
Agogo	8	Female	Pupil	Yes	2008	Village health worker	3	Yes	No	No	Plaque	Upper limb	1	SR8	*	*	*	*	*	*		22685.4	20000-
Agogo	8	Female	Pupil	Yes	2008	Village health worker	2	No	No	No	Plaque	Lower limb	1	SR8	*	*	*	*	*	*
Agogo	8	Female	Pupil	Yes	2008	Village health worker	1	No	No	No	Nodule	Upper limb	1	SR8	*	*	*	*	*	*		17044.2	10000-
Agogo	8	Male	Pupil	Yes	2008	Self	4	No	No	No	Plaque	Upper limb	1	SR8	*	*	*	*	*	*		13445.6	10000-
Agogo	8	Male	Pupil	Yes	2008	Village health worker	8	No	No	No	Plaque	Lower limb	1	SR8	*	*	*	*	*	*		18383.4	10000-
Agogo	8	Male	Pupil	Yes	2008	Village health worker	4	No	No	No	Ulcer	Lower limb	1	SR8	*	*	*	*	*	*		1	0-
Agogo	8	Male	Pupil	Yes	2008	Village health worker	1	No	No	No	Nodule	Upper limb	1	SR8	*	*	*	*	*	*		13445.6	10000-
Agogo	8	Male	Pupil	Yes	2008	*	26	Yes	No	No	Ulcer	Head and neck	3	SR8	*	*	*	*	*	*	Yes
Agogo	8	Female	Pupil	Yes	2011	Former patient	13	No	No	No	Nodule	Upper limb	1	SR8	Yes	Yes	Yes	*	*	*	Yes	6200.7	0-
Agogo	8	Female	Pupil	Yes	2011	Health worker	8	Yes	No	No	Ulcer	Buttocks and perineum	1	SR8	Yes	*	*	*	*	*	Yes	13445.6	10000-
Agogo	8	Female	Pupil	Yes	2011	Village health worker	6	No	No	No	Plaque	Upper limb	1	SR8	Yes	*	*	*	*	*	Yes	6200.7	0-
Agogo	8	Female	Pupil	Yes	2011	Village health worker	2	No	No	No	Ulcer	Buttocks and perineum	1	SR8	Yes	Yes	*	*	*	*	Yes	17044.2	10000-
Agogo	8	Male	Pupil	Yes	2011	Village health worker	2	No	No	No	Ulcer	Upper limb	1	SR8	*	*	*	*	*	*		6200.7	0-
Agogo	8	Female	Pupil	Yes	2011	Family member	3	No	No	Yes	Plaque	Abdomen	2	SR8	*	*	*	*	*	*	No	6200.7	0-
Agogo	8	Female	Pupil	Yes	2011	Family member	3	No	No	Yes	Plaque	Abdomen	2	SR8	*	*	*	*	*	*	No
Agogo	8	Female	Pupil	Yes	2011	Health worker	3	No	Yes	No	Plaque	Lower limb	2	SR8	*	*	*	*	*	*
Agogo	8	Female	Pupil	Yes	2011	Family member	13	Yes	Yes	No	Ulcer	Lower limb	3	SR8	*	*	*	*	*	*	No	15064.5	10000-
Agogo	8	Female	Pupil	Yes	2011	Former patient	9	Yes	Yes	No	Ulcer	Critical site	3	SR8	Yes	*	*	*	*	*	No	30368.7	20000-
Agogo	8	Female	Pupil	Yes	2012	Village health worker	2	No	No	No	Oedema	Lower limb	3	SR8	*	*	*	*	*	*	Yes	6200.7	0-
Agogo	8	Male	Pupil	Yes	2013	Village health worker	3	No	Yes	No	Ulcer	Lower limb	2	*	*	*	*	*	*	*	Yes	17044.2	10000-
Agogo	8	Female	Pupil	Yes	2014	Village health worker	2	No	No	No	Nodule	Lower limb	1	SR8	*	*	*	*	*	*	Yes	18383.4	10000-
Agogo	8	Male	Pupil	Yes	2014	Village health worker	4	Yes	No	*	Ulcer	Upper limb	1	SR8	*	*	*	*	*	*	No
Agogo	8	Male	Pupil	Yes	2015	Health worker	3	No	No	No	Nodule	Head and neck	1	CR8	*	*	*	*	*	*	Yes	17044.2	10000-
Agogo	8	Male	Pupil	Unclear	2018	Health worker	4	Yes	No	No	Ulcer	Lower limb	2	CR8	*	Yes	Yes	*	*	*	Yes	6200.7	0-
Dunkwa	8	Male	*	Yes	2007	Health worker	12	Yes	No	No	Multiple (other)	Upper limb	3	SR8	*	*	*	*	*	*		70272.3	20000-
Dunkwa	8	Male	Pupil	Yes	2016	Health worker	4	Yes	Yes	No	Ulcer	Lower limb	2	SR8	Yes	*	*	*	*	*	Yes
Nkawie	8	Male	Pupil	Yes	2008	Former patient	4	No	Yes	No	Oedema	Upper limb	2	SR8	*	*	*	*	*	*		42348.1	20000-
Nkawie	8	Male	Pupil	Yes	2013	Health worker	3	Yes	Yes	No	Ulcer	Lower limb	2	SR8	Yes	Yes	Yes	*	*	*	Yes
Nkawie	8	Female	Pupil	Yes	2017	Other	10	Yes	No	No	Ulcer and oedema	Lower limb	2	CR8	*	*	*	*	*	*	Yes	11510.3	10000-
Tepa	8	Male	Pupil	No	2007	Health worker	8	No	No	No	Plaque	Head and neck	2	SR8	Yes	Yes	Yes	*	*	*	Yes	16571.1	10000-
Tepa	8	Male	Pupil	No	2007	Health worker	3	*	No	No	Nodule	Upper limb	*	SR8	Yes	Yes	Yes	*	*	*	Yes
Tepa	8	Male	Pupil	No	2008	Health worker	1	No	No	No	Nodule	Thorax	1	SR8	*	*	*	*	*	*	Yes	10574.4	10000-
Tepa	8	Female	Pupil	No	2008	Former patient	4	No	No	No	Ulcer	Upper limb	2	SR8	*	*	*	*	*	*
Tepa	8	Male	Pupil	No	2008	Self	4	No	No	No	Nodule	Lower limb	2	SR8	*	*	*	*	*	*	Yes
Tepa	8	Male	Pupil	No	2008	Village health worker	0.5	No	No	No	Plaque	Upper limb	2	SR8	Yes	Yes	Yes	*	*	*	Yes
Tepa	8	Male	Minor	Yes	2011	Health worker	3	No	Yes	No	Ulcer	Lower limb	1	SR8	Yes	*	*	*	*	*	Yes
Tepa	8	Male	Pupil	Yes	2011	*	3	Yes	Yes	No	Ulcer	Lower limb	2	SR8	Yes	*	*	*	*	*	Yes
Tepa	8	Female	Pupil	Yes	2012	Former patient	1	No	No	No	Ulcer	Upper limb	1	SR8	No	Yes	Yes	*	*	*	Yes	38116.7	20000-
Tepa	8	Male	Pupil	Yes	2012	*	2	No	No	No	Plaque	Lower limb	2	SR8	Yes	*	*	*	*	*	Yes	15306	10000-
Tepa	8	Male	Pupil	Yes	2013	*	28	*	*	*	Ulcer	Upper limb	*	*	*	*	*	*	*	*
Tepa	8	Female	Pupil	Yes	2014	Health worker	4	No	No	No	Plaque	*	1	CR8	*	*	*	*	*	*	Yes	16571.1	10000-
Tepa	8	Female	Pupil	Unclear	2018	Health worker	4	Yes	No	No	Ulcer	Upper limb	2	CR8	Yes	Yes	Yes	*	*	*	Yes
Agogo	9	Female	Pupil	Yes	2007	Health worker	1	No	No	No	Plaque	Upper limb	2	SR8	*	*	*	*	*	*		13445.6	10000-
Agogo	9	Female	Pupil	Yes	2008	Village health worker	2	No	No	No	Plaque	Upper limb	1	SR8	*	*	*	*	*	*		18383.4	10000-
Agogo	9	Male	Pupil	Yes	2008	Village health worker	1	No	No	No	Plaque	Upper limb	1	SR8	*	*	*	*	*	*		22685.4	20000-
Agogo	9	Male	Pupil	Yes	2008	Village health worker	1	No	No	No	Nodule	Back	1	SR8	*	*	*	*	*	*		17044.2	10000-
Agogo	9	Male	Pupil	Yes	2008	Village health worker	1	No	No	No	Plaque	Lower limb	1	SR8	*	*	*	*	*	*	Yes	17044.2	10000-
Agogo	9	Female	Pupil	Yes	2008	Village health worker	4	Yes	No	No	Plaque	Upper limb	2	SR8	*	*	*	*	*	*	Yes	17044.2	10000-
Agogo	9	Male	Pupil	Yes	2008	Village health worker	2	No	No	No	Plaque	Lower limb	2	SR8	*	*	*	*	*	*		6200.7	0-
Agogo	9	Male	Pupil	Yes	2011	Health worker	3	No	No	No	Nodule	Abdomen	1	SR8	Yes	*	*	*	*	*	Yes	17044.2	10000-
Agogo	9	Female	Pupil	Yes	2011	Health worker	2	Yes	No	No	Plaque	Lower limb	2	SR8	*	*	*	*	*	*		23401.2	20000-
Agogo	9	Male	Pupil	Yes	2011	Health worker	6	No	No	No	Ulcer	Lower limb	2	SR8	*	*	*	*	*	*	Yes	30368.7	20000-
Agogo	9	Male	Pupil	Yes	2012	Health worker	4	No	No	No	Ulcer	Lower limb	1	SR8	*	*	*	*	*	*	Yes
Agogo	9	Male	Pupil	Yes	2012	Village health worker	12	No	No	No	Nodule	Back	1	SR8	*	*	*	*	*	*	Yes	22685.4	20000-
Agogo	9	Male	Pupil	Yes	2012	Health worker	4	No	No	No	Plaque	Upper limb	2	SR8	*	*	*	*	*	*	Yes	32928.1	20000-
Agogo	9	Female	Pupil	Yes	2013	Health worker	3	Yes	Yes	No	Ulcer	Upper limb	2	SR8	*	*	*	*	*	*	Yes
Agogo	9	Female	Pupil	Yes	2013	Health worker	1	No	No	No	Plaque	Upper limb	2	*	*	*	*	*	*	*	Yes	6200.7	0-
Agogo	9	Female	Pupil	Yes	2013	Self	8	Yes	No	No	Ulcer	Lower limb	2	SR8	*	*	*	*	*	*	Yes	17044.2	10000-
Agogo	9	Female	Pupil	Yes	2014	Former patient	8	Yes	No	No	Nodule	Upper limb	1	CR8	*	*	*	*	*	*	Yes
Agogo	9	Female	Pupil	Yes	2014	Village health worker	5	No	No	No	Plaque	Lower limb	2	SR8	*	*	*	*	*	*	Yes
Agogo	9	Female	Pupil	Yes	2014	Village health worker	3	No	No	No	Plaque	Upper limb	2	CR8	*	*	*	*	*	*	Yes	22685.4	20000-
Agogo	9	Male	Minor	Yes	2015	Village health worker	8	No	No	No	Plaque	Lower limb	2	CR8	Yes	*	*	*	*	*	Yes	13445.6	10000-
Dunkwa	9	F	Pupil	Yes	2013	*	*	*	No	*	Ulcer	Lower limb	*	SR8	Yes	Yes	*	*	No	No	Yes
Nkawie	9	Male	Pupil	Yes	2014	Health worker	9	Yes	Yes	No	Plaque	Upper limb	2	CR8	Yes	Yes	No	*	*	*	Yes	61274.3	20000-
Tepa	9	Female	Pupil	No	2007	Former patient	4	No	No	No	Ulcer	Lower limb	2	SR8	Yes	Yes	No	*	*	*	Yes
Tepa	9	Male	Pupil	No	2007	Health worker	6	No	No	No	Ulcer	Upper limb	3	SR8	*	*	*	*	Yes	*		44565.9	20000-
Tepa	9	Female	Pupil	No	2008	Health worker	3	No	No	No	Ulcer	Lower limb	1	SR8	Yes	*	*	*	*	*	Yes
Tepa	9	Female	Pupil	Yes	2011	Former patient	24	No	No	No	Ulcer	Lower limb	2	SR8	*	*	*	*	*	*	Yes	38116.7	20000-
Tepa	9	Female	Minor	Yes	2012	Health worker	4	Yes	No	No	Ulcer	Back	2	SR8	*	*	*	*	*	*	Yes	21298	20000-
Tepa	9	Female	Pupil	Yes	2012	Health worker	1	No	Yes	No	Oedema	Lower limb	3	SR8	Yes	Yes	Yes	*	*	*	Yes
Tepa	9	Female	Minor	Yes	2012	Village health worker	1	Yes	Yes	*	Ulcer and oedema	Upper limb	3	SR8	Yes	*	*	*	*	*	Yes
Tepa	9	Male	*	Yes	2013	Health worker	*	No	No	*	Ulcer	Upper limb	1	SR8	*	*	*	*	*	*	Yes
Tepa	9	Male	Pupil	Yes	2013	Village health worker	4	No	No	No	Ulcer	Abdomen	2	CR8	*	*	*	*	*	*	Yes
Tepa	9	Male	Pupil	No	2014	Health worker	*	Yes	No	No	Ulcer	*	3	SR8	*	*	*	*	*	*
Tepa	9	Male	Minor	Yes	2016	Health worker	2	Yes	No	Yes	Ulcer	Lower limb	2	SR8	*	*	*	*	*	*	Yes	53943.4	20000-
Agogo	10	Male	Pupil	Yes	2007	Health worker	1	No	No	No	Nodule	Upper limb	1	SR8	*	*	*	*	*	*		6200.7	0-
Agogo	10	Male	Pupil	Yes	2007	Health worker	12	No	No	No	Plaque	Abdomen	1	SR8	*	*	*	*	*	*
Agogo	10	Male	Pupil	Yes	2007	Village health worker	3	No	No	No	Ulcer	Lower limb	1	SR8	*	*	*	*	*	*		17044.2	10000-
Agogo	10	Female	Pupil	Yes	2008	Village health worker	3	No	No	No	Plaque	Lower limb	1	SR8	*	*	*	*	*	*
Agogo	10	Female	Pupil	Yes	2008	Village health worker	1	No	No	No	Plaque	Lower limb	1	SR8	*	*	*	*	*	*		6200.7	0-
Agogo	10	Male	*	Yes	2008	Village health worker	1	No	No	No	Plaque	Upper limb	1	SR8	*	*	*	*	*	*		17044.2	10000-
Agogo	10	Male	Pupil	Yes	2008	Village health worker	16	Yes	No	No	Ulcer	Thorax	3	SR8	*	*	*	*	*	*		17044.2	10000-
Agogo	10	Male	Pupil	Yes	2008	Village health worker	2	Yes	No	No	Oedema	Upper limb	3	SR8	*	*	*	*	*	*
Agogo	10	Female	Pupil	Yes	2011	Village health worker	2	Yes	No	No	Plaque	Upper limb	1	SR8	*	*	*	*	*	*	Yes	17044.2	10000-
Agogo	10	Male	Pupil	Yes	2011	Health worker	6	Yes	No	No	Ulcer	Upper limb	1	SR8	*	*	*	*	*	*		30368.7	20000-
Agogo	10	Female	Pupil	Yes	2011	Health worker	8	No	No	No	Plaque	Back	2	SR8	Yes	Yes	*	*	*	*	Yes	30368.7	20000-
Agogo	10	Male	Pupil	Yes	2011	Self	3	No	No	No	Nodule	Critical site	3	SR8	*	*	*	*	*	*	Yes	13445.6	10000-
Agogo	10	Female	Pupil	Yes	2012	Health worker	4	No	No	Yes	Nodule	Lower limb	1	SR8	Yes	Yes	*	*	*	*	Yes	6200.7	0-
Agogo	10	Male	Pupil	Yes	2012	*	3	No	No	No	Ulcer	Lower limb	1	SR8	Yes	Yes	*	*	*	*	Yes
Agogo	10	Male	Pupil	Yes	2012	Village health worker	8	Yes	No	No	Nodule	Upper limb	1	SR8	*	*	*	*	*	*
Agogo	10	Male	Pupil	Yes	2013	Village health worker	1	No	No	No	Plaque	Upper limb	1	SR8	*	*	*	*	*	*	Yes	17044.2	10000-
Agogo	10	Male	Pupil	Unclear	2013	Health worker	9	Yes	No	No	Ulcer	*	*	SR8	*	*	*	*	*	*	Yes	30643.5	20000-
Agogo	10	Female	Pupil	Yes	2014	Family member	2	No	No	No	Plaque	Lower limb	1	SR8	*	*	*	*	*	*	No
Agogo	10	Male	Pupil	Yes	2014	Health worker	9	Yes	Yes	No	Ulcer	Lower limb	3	SR8	*	No	*	*	*	*	Yes	33490	20000-
Agogo	10	Male	Pupil	Yes	2014	*	12	Yes	No	No	Ulcer	Lower limb	*	CR8	*	*	*	*	*	*	No
Dunkwa	10	Female	Pupil	Yes	2014	Health worker	8	Yes	No	No	Ulcer	Lower limb	2	SR8	Yes	*	*	*	*	*	Yes
Nkawie	10	Male	Pupil	Yes	2017	*	8	Yes	Yes	No	Ulcer	Upper limb	3	CR8	*	*	*	*	*	*	Yes	17397.5	10000-
Tepa	10	Female	Pupil	No	2006	Health worker	3	*	No	No	Oedema	Head and neck	3	SR8	Yes	Yes	Yes	*	*	*	Yes
Tepa	10	Male	Pupil	No	2008	Health worker	4	No	No	No	Nodule	Upper limb	3	SR8	Yes	Yes	Yes	*	*	*	Yes
Tepa	10	Male	Pupil	No	2008	Health worker	3	Yes	Yes	Yes	Oedema	Upper limb	3	SR8	*	*	*	*	*	*	Yes	23401.2	20000-
Tepa	10	Female	Pupil	Yes	2011	Health worker	*	No	Yes	No	Oedema	Upper limb	3	SR8	*	*	*	*	*	*	Yes
Tepa	10	Male	Pupil	Yes	2012	Family member	3	No	No	No	Plaque	Upper limb	2	SR8	*	*	*	*	*	*	Yes
Tepa	10	Male	Pupil	Yes	2012	Village health worker	4	No	Yes	No	Oedema	Lower limb	3	SR8	Yes	Yes	*	*	*	*	Yes	15306	10000-
Tepa	10	Male	Pupil	Yes	2013	Former patient	4	No	No	No	Plaque	Back	1	SR8	*	*	*	*	*	*	Yes	15306	10000-
Tepa	10	Male	Pupil	Yes	2015	Health worker	2	No	Yes	No	Ulcer	Upper limb	2	SR8	Yes	*	*	*	*	*	Yes	38116.7	20000-
Tepa	10	Male	Pupil	No	2018	*	9	Yes	No	*	Ulcer	Upper limb	1	CR8	*	*	*	*	*	*
Agogo	11	Female	Pupil	Yes	2007	Health worker	2	No	No	No	Ulcer	Lower limb	1	SR8	*	*	*	*	*	*		17044.2	10000-
Agogo	11	Female	*	Yes	2007	Village health worker	2	No	No	No	Plaque	Upper limb	1	SR8	*	*	*	*	*	*		17044.2	10000-
Agogo	11	Male	Pupil	Yes	2007	Village health worker	12	No	No	No	Plaque	Upper limb	1	SR8	*	*	*	*	*	*
Agogo	11	Female	Pupil	Yes	2010	Health worker	2	Yes	No	No	Ulcer	Lower limb	1	SR8	Yes	Yes	Yes	*	*	*		18383.4	10000-
Agogo	11	Female	Pupil	Yes	2011	Former patient	3	No	No	No	Nodule	Lower limb	1	SR8	*	*	*	*	*	*	No	6200.7	0-
Agogo	11	Male	Pupil	Yes	2011	Village health worker	6	No	No	No	Ulcer	Abdomen	1	SR8	Yes	Yes	*	*	*	*	Yes
Agogo	11	Male	Pupil	Yes	2011	*	1	Yes	Yes	No	*	*	*	*	*	*	*	*	*	*
Agogo	11	Female	Pupil	Yes	2012	Village health worker	2	No	No	No	Nodule	Lower limb	1	SR8	*	*	*	*	*	*
Agogo	11	Male	Pupil	Yes	2012	Health worker	3	No	No	No	Nodule	Upper limb	1	SR8	Yes	Yes	*	*	*	*	Yes
Agogo	11	Male	Pupil	Yes	2012	Self	6	No	No	No	Nodule	Upper limb	1	SR8	*	*	*	*	*	*	Yes
Agogo	11	Male	Pupil	Unclear	2012	Health worker	36	Yes	Yes	No	Ulcer	Upper limb	3	SR8	*	*	*	*	*	*	Yes	54801.5	20000-
Agogo	11	Male	Pupil	Yes	2013	Village health worker	1	No	No	No	Nodule	Upper limb	1	CR8	*	*	*	*	*	*	Yes	17044.2	10000-
Agogo	11	Male	Pupil	Yes	2014	Health worker	2	No	No	No	Nodule	Lower limb	1	CR8	*	*	*	*	*	*	Yes	17044.2	10000-
Agogo	11	Male	Pupil	Yes	2014	Village health worker	6	No	No	No	Ulcer	Lower limb	1	SR8	*	*	*	*	*	*	Yes	6200.7	0-
Agogo	11	Male	Pupil	Yes	2014	Village health worker	6	No	No	No	Ulcer	Lower limb	1	SR8	*	*	*	*	*	*	Yes	17044.2	10000-
Agogo	11	Female	Pupil	Yes	2014	Health worker	4	No	No	*	Ulcer	Upper limb	2	CR8	*	*	*	*	*	*	Yes	23616.2	20000-
Agogo	11	Male	Pupil	Yes	2014	*	8	Yes	No	No	Ulcer	Upper limb	2	SR8	*	*	*	*	*	*	Yes	6200.7	0-
Agogo	11	Male	Pupil	No	2015	Self	4	Yes	Yes	No	Ulcer	Lower limb	3	SR8	Yes	No	*	*	*	*	Yes
Agogo	11	Male	Pupil	No	2016	Health worker	3	No	Yes	No	Ulcer	Upper limb	2	CR8	Yes	No	*	*	*	*	Yes	191257	20000-
Agogo	11	Male	Pupil	?	2017	Self	4	Yes	No	No	Plaque	Upper limb	2	CR8	Yes	Yes	Yes	*	*	*	Yes	6200.7	0-
Dunkwa	11	Male	Pupil	Yes	2014	*	*	Yes	No	No	Ulcer	Head and neck	2	CR8	Yes	*	*	*	*	*	Yes
Dunkwa	11	Male	Pupil	Yes	2015	Health worker	20	Yes	Yes	No	Ulcer	Upper limb	1	CR8	Yes	*	*	*	*	*	Yes	8009.6	0-
Dunkwa	11	Female	Pupil	Yes	2015	Health worker	4	No	No	No	Ulcer	*	2	CR8	Yes	*	*	*	*	*	Yes	26871.2	20000-
Nkawie	11	Male	Pupil	Yes	2008	Self	1	No	No	No	Ulcer	Lower limb	2	SR8	*	*	*	*	*	*
Nkawie	11	Female	Pupil	Yes	2014	Health worker	9	Yes	No	No	Ulcer	Lower limb	2	CR8	*	*	*	*	*	*	Yes
Tepa	11	Female	Pupil	No	2008	Health worker	12	No	Yes	No	Ulcer	Upper limb	3	SR8	Yes	No	Yes	*	*	*		34337	20000-
Tepa	11	Female	Pupil	No	2008	Health worker	26	No	No	No	Ulcer	Lower limb	3	SR8	*	*	*	*	*	*	Yes	23401.2	20000-
Tepa	11	Male	Pupil	No	2008	Former patient	2	No	No	No	Oedema	Upper limb	3	SR8	*	*	*	*	*	*	Yes
Tepa	11	Male	Pupil	No	2008	Other	1	No	No	No	Oedema	Lower limb	3	SR8	Yes	*	*	*	*	*	Yes
Tepa	11	Male	Pupil	Yes	2011	Self	4	No	No	No	Ulcer	Lower limb	1	SR8	Yes	*	*	*	*	*	Yes	23807.8	20000-
Tepa	11	Male	Pupil	Yes	2011	Health worker	12	Yes	Yes	No	Ulcer	Lower limb	3	SR8	Yes	*	*	*	*	*	Yes
Tepa	11	Male	Pupil	Yes	2011	Health worker	3	No	No	No	Ulcer and oedema	Lower limb	3	SR8	*	*	*	*	*	*	Yes	10574.4	10000-
Tepa	11	Female	Pupil	Yes	2012	Village health worker	8	No	No	No	Plaque	Lower limb	2	SR8	Yes	*	*	*	*	*	Yes	15306	10000-
Tepa	11	Male	Pupil	Yes	2013	Health worker	4	Yes	*	No	Ulcer	Upper limb	3	SR8	*	*	*	*	*	*	No
Tepa	11	Male	Pupil	Yes	2015	Health worker	2	No	No	No	Ulcer	Thorax	1	SR8	Yes	Yes	Yes	*	*	*	Yes
Tepa	11	Female	Pupil	Yes	2015	Village health worker	4	No	No	No	Ulcer	Upper limb	2	SR8	*	*	*	*	*	*	No	23401.2	20000-
Tepa	11	Female	Pupil	No	2018	Former patient	2	No	No	No	Ulcer	Head and neck	1	CR8	Yes	*	*	*	*	*	Yes	37217.2	20000-
Agogo	12	Female	*	Yes	2007	Health worker	2	Yes	No	No	Plaque	Lower limb	2	*	*	*	*	*	*	*
Agogo	12	Female	Pupil	Yes	2008	*	4	Yes	No	No	*	Lower limb	1	SR8	*	*	*	*	*	*		18773.4	10000-
Agogo	12	Female	*	Yes	2008	Village health worker	3	No	No	No	Nodule	Upper limb	1	SR8	*	*	*	*	*	*		22685.4	20000-
Agogo	12	Female	Pupil	Yes	2008	Village health worker	4	No	No	No	Plaque	Upper limb	1	SR8	*	*	*	*	*	*		6200.7	0-
Agogo	12	Female	Pupil	Yes	2008	Village health worker	1	No	No	No	Plaque	Upper limb	1	SR8	*	*	*	*	*	*		17044.2	10000-
Agogo	12	Female	Pupil	Yes	2008	Village health worker	12	Yes	No	No	Plaque	Upper limb	1	SR8	*	*	*	*	*	*
Agogo	12	Male	Pupil	Yes	2008	*	4	No	No	No	Nodule	Upper limb	1	SR8	*	*	*	*	*	*
Agogo	12	Male	Pupil	Yes	2008	Village health worker	2	No	No	No	Ulcer	Upper limb	1	SR8	*	*	*	*	*	*		1	0-
Agogo	12	Male	Pupil	Yes	2008	Village health worker	16	No	No	No	Ulcer	Upper limb	1	SR8	*	*	*	*	*	*		34181	20000-
Agogo	12	Male	Pupil	Yes	2008	Village health worker	2	No	No	No	Plaque	Lower limb	1	SR8	*	*	*	*	*	*		22685.4	20000-
Agogo	12	Male	Pupil	Yes	2008	Village health worker	3	Yes	No	No	Ulcer	Abdomen	2	SR8	*	*	*	*	*	*		17044.2	10000-
Agogo	12	Female	*	Yes	2008	Family member	20	Yes	Yes	No	Ulcer	Lower limb	3	SR8	*	*	*	*	*	*		6200.7	0-
Agogo	12	Male	Pupil	Yes	2008	Health worker	156	Yes	Yes	Yes	Ulcer	Lower limb	3	SR8	*	*	*	*	*	*
Agogo	12	Female	Pupil	Yes	2012	Health worker	1	No	Yes	No	Nodule	Upper limb	1	SR8	*	*	*	*	*	*		13420.4	10000-
Agogo	12	Male	Pupil	Yes	2012	Health worker	3	Yes	Yes	Yes	Plaque	Upper limb	1	SR8	Yes	Yes	*	*	*	*	Yes	6200.7	0-
Agogo	12	Female	Pupil	Yes	2012	Health worker	6	No	Yes	No	Ulcer	Lower limb	2	SR8	*	*	*	*	*	*
Agogo	12	Female	Pupil	Yes	2012	Health worker	5	No	No	No	Ulcer	Head and neck	2	SR8	Yes	No	*	*	*	*	Yes
Agogo	12	Female	Pupil	Yes	2012	Family member	2	No	No	No	Oedema	Upper limb	3	SR8	Yes	*	*	*	*	*	Yes	6200.7	0-
Agogo	12	Female	Pupil	Yes	2013	Village health worker	12	No	No	No	Nodule	Upper limb	1	CR8	*	*	*	*	*	*	Yes	17044.2	10000-
Agogo	12	Male	*	Yes	2014	Village health worker	4	No	No	Yes	Nodule	Lower limb	1	CR8	*	*	*	*	*	*	Yes	6200.7	0-
Agogo	12	Female	Pupil	Yes	2014	Village health worker	2	No	No	No	Plaque	Upper limb	2	SR8	Yes	*	*	*	*	*	Yes	13445.6	10000-
Agogo	12	Female	Pupil	Yes	2015	Health worker	1	No	No	No	Nodule	Abdomen	1	SR8	*	*	*	*	*	*	No	6200.7	0-
Dunkwa	12	Male	Pupil	Yes	2008	Health worker	4	No	No	No	Multiple (other)	Lower limb	3	SR8	Yes	*	*	*	*	*	Yes
Dunkwa	12	Female	Pupil	Yes	2014	Health worker	2	No	No	No	Ulcer	Lower limb	2	CR8	Yes	*	*	*	*	*	Yes
Nkawie	12	Female	Pupil	Yes	2007	Former patient	2	No	No	No	Ulcer	Upper limb	2	SR8	*	*	*	*	*	*		42348.1	20000-
Nkawie	12	Female	Pupil	Unclear	2013	Health worker	8	Yes	Yes	No	Ulcer	Lower limb	2	CR8	Yes	Yes	Yes	*	*	*	Yes	42348.1	20000-
Nkawie	12	Female	*	Yes	2013	*	*	*	No	*	Multiple (other)	Lower limb	*	CR8	*	*	*	*	*	*	Yes	42348.1	20000-
Nkawie	12	Male	Pupil	Yes	2015	Village health worker	2	No	No	No	Oedema	Lower limb	3	CR8	*	*	*	*	*	*	Yes
Tepa	12	Male	Pupil	No	2007	Health worker	8	*	No	No	Nodule	Lower limb	1	SR8	Yes	Yes	Yes	*	*	*	Yes	16571.1	10000-
Tepa	12	Male	Pupil	No	2007	*	3	*	Yes	*	Ulcer	Lower limb	3	SR8	*	*	*	*	*	*	No
Tepa	12	Male	Pupil	No	2007	Health worker	8	Yes	No	No	Multiple (not spec.)	Lower limb	3	SR8	Yes	Yes	Yes	*	*	*
Tepa	12	Female	*	No	2008	Village health worker	4	No	No	No	Nodule	Upper limb	1	SR8	*	*	*	*	*	*	Yes
Tepa	12	Female	Pupil	No	2008	Former patient	4	No	No	No	Ulcer	Buttocks and perineum	2	SR8	*	*	*	*	*	*	Yes
Tepa	12	Female	Pupil	No	2008	Self	3	No	No	No	Oedema	Upper limb	2	SR8	Yes	No	Yes	*	*	*	Yes
Tepa	12	Male	Pupil	Yes	2010	Health worker	*	No	*	No	Ulcer and oedema	Lower limb	3	SR8	No	*	*	*	*	*	Yes	23401.2	20000-
Tepa	12	Male	Pupil	Yes	2011	Village health worker	1	No	No	No	Multiple (other)	Upper limb	2	SR8	Yes	*	*	*	*	*	Yes	15306	10000-
Tepa	12	Female	Pupil	Yes	2012	Family member	8	No	No	No	Plaque	Abdomen	2	*	Yes	Yes	*	*	*	*	Yes	4150	0-
Tepa	12	Male	*	Yes	2013	Former patient	4	No	No	No	Ulcer	Upper limb	2	SR8	*	*	*	*	*	*	Yes
Tepa	12	Male	Minor	Yes	2015	Village health worker	2	No	Yes	No	Ulcer and oedema	Upper limb	2	SR8	*	*	*	*	*	*	No	23401.2	20000-
Tepa	12	Female	Pupil	No	2018	Village health worker	104	Yes	No	No	*	Lower limb	1	CR8	*	*	*	*	*	*		15306	10000-
Agogo	13	Female	Pupil	Yes	2008	*	4	No	No	No	Plaque	Upper limb	1	SR8	*	*	*	*	*	*
Agogo	13	Female	Pupil	Yes	2008	Village health worker	4	No	No	No	Nodule	Lower limb	1	SR8	*	*	*	*	*	*		6200.7	0-
Agogo	13	Female	Pupil	Yes	2011	Self	9	No	No	No	Plaque	Upper limb	1	SR8	*	*	*	*	*	*	Yes
Agogo	13	Female	*	Yes	2011	Village health worker	4	No	No	No	Ulcer	Lower limb	1	SR8	Yes	*	*	*	*	*	Yes
Agogo	13	Male	Pupil	Yes	2011	Self	4	No	No	No	Nodule	Lower limb	1	SR8	Yes	*	*	*	*	*
Agogo	13	Male	Pupil	Yes	2011	Village health worker	4	No	No	No	Nodule	Lower limb	1	SR8	Yes	*	*	*	*	*	No
Agogo	13	Male	Pupil	Yes	2011	Village health worker	4	No	No	No	Plaque	Lower limb	1	SR8	*	*	*	*	*	*		22685.4	20000-
Agogo	13	Male	Pupil	Yes	2011	Village health worker	3	No	No	No	Ulcer	Lower limb	1	SR8	*	*	*	*	*	*	No	18383.4	10000-
Agogo	13	Male	Pupil	Yes	2011	Village health worker	8	No	No	No	Ulcer	Upper limb	1	SR8	*	*	*	*	*	*	Yes	22685.4	20000-
Agogo	13	Male	Pupil	Yes	2011	Village health worker	1	Yes	No	No	Nodule	Lower limb	1	SR8	Yes	Yes	*	*	*	*	Yes	18383.4	10000-
Agogo	13	Female	Pupil	Yes	2011	Health worker	3	No	No	No	Oedema	Upper limb	3	SR8	*	*	*	*	*	*	Yes	6200.7	0-
Agogo	13	Female	Pupil	Yes	2012	Former patient	5	No	No	No	Nodule	Upper limb	1	SR8	*	*	*	*	*	*	Yes	94064.2	20000-
Agogo	13	Female	Pupil	Yes	2012	Village health worker	8	No	No	No	Nodule	Upper limb	1	SR8	Yes	Yes	*	*	*	*	Yes	13445.6	10000-
Agogo	13	Female	Pupil	Yes	2012	Village health worker	4	No	Yes	No	Multiple (not spec.)	Lower limb	1	SR8	*	*	*	*	*	*	Yes	30368.7	20000-
Agogo	13	Male	Pupil	Yes	2012	Health worker	1	No	No	No	Nodule	Upper limb	1	SR8	*	*	*	*	*	*		6200.7	0-
Agogo	13	Male	Pupil	Yes	2013	Village health worker	1	No	No	No	Nodule	Upper limb	1	SR8	*	*	*	*	*	*	No	17044.2	10000-
Agogo	13	Male	Pupil	Yes	2014	Health worker	3	No	No	No	Nodule	Lower limb	1	SR8	*	*	*	*	*	*	Yes	6200.7	0-
Agogo	13	Female	Pupil	Yes	2014	Self	2	Yes	No	No	Ulcer	Lower limb	2	SR8	*	*	*	*	*	*	Yes
Agogo	13	Male	Pupil	Yes	2014	Self	4	No	No	No	Plaque	Lower limb	2	CR8	*	*	*	*	*	*	Yes	6200.7	0-
Agogo	13	Male	*	Yes	2014	Village health worker	8	Yes	No	No	Plaque	Upper limb	2	CR8	*	*	*	*	*	*	Yes	6200.7	0-
Agogo	13	Male	Pupil	Yes	2014	Village health worker	1	No	No	No	Plaque	Upper limb	2	CR8	*	*	*	*	*	*	Yes	6200.7	0-
Agogo	13	Male	Pupil	Yes	2014	Village health worker	4	Yes	Yes	No	Oedema	Lower limb	3	SR8	*	*	*	*	*	*	Yes
Agogo	13	Female	Pupil	Yes	2015	Village health worker	4	No	No	No	Nodule	Upper limb	1	CR8	Yes	Yes	Yes	*	*	*	Yes	13445.6	10000-
Agogo	13	Female	*	Yes	2015	*	*	*	No	*	Nodule	Upper limb	*	CR8	*	*	*	*	*	*	Yes
Agogo	13	Female	Pupil	Yes	2016	Village health worker	2	No	No	No	Ulcer	Lower limb	2	SR8	*	*	*	*	*	*	Yes	17044.2	10000-
Dunkwa	13	Male	Pupil	Yes	2014	Health worker	3	Yes	No	No	Ulcer	Lower limb	1	SR8	Yes	*	*	*	*	*	Yes
Dunkwa	13	Male	Pupil	Yes	2014	Health worker	8	Yes	Yes	No	Ulcer	Lower limb	2	SR8	Yes	*	*	*	*	*	Yes	1	0-
Tepa	13	Female	Pupil	No	2007	Village health worker	1	No	No	No	Nodule	Upper limb	1	SR8	Yes	Yes	*	*	*	*
Tepa	13	Male	Pupil	Yes	2007	Health worker	12	No	*	*	Ulcer	Lower limb	1	SR8	*	*	*	*	*	*	Yes
Tepa	13	Female	Pupil	No	2007	Health worker	8	*	No	No	Ulcer	Lower limb	2	SR8	*	*	*	*	*	*	Yes
Tepa	13	Female	Pupil	No	2007	Village health worker	2	No	No	No	Oedema	Upper limb	2	SR8	Yes	Yes	Yes	*	*	*
Tepa	13	Male	Pupil	No	2007	*	3	*	No	No	Plaque	Upper limb	2	SR8	*	*	*	*	*	*	Yes	16571.1	10000-
Tepa	13	Male	Pupil	No	2008	Village health worker	6	No	No	No	Ulcer	Upper limb	1	SR8	*	*	*	*	*	*
Tepa	13	Male	Pupil	No	2008	Former patient	52	Yes	No	*	Multiple (not spec.)	Lower limb	2	SR8	Yes	*	*	*	*	*	Yes
Tepa	13	Female	Pupil	No	2008	*	12	No	No	No	Ulcer	*	3	SR8	Yes	*	*	*	*	*	Yes
Tepa	13	Female	Pupil	Unclear	2008	Health worker	104	No	No	No	Ulcer	Lower limb	3	SR8	*	*	*	*	*	*	No	1	0-
Tepa	13	Female	Pupil	Yes	2011	Health worker	3	Yes	Yes	No	Ulcer	Upper limb	1	SR8	Yes	Yes	*	*	*	*	Yes	25215.8	20000-
Tepa	13	Female	Pupil	Yes	2011	Family member	8	No	No	No	Ulcer	Lower limb	3	SR8	Yes	Yes	Yes	*	*	*	Yes	23401.2	20000-
Tepa	13	Male	Pupil	Yes	2011	Village health worker	12	Yes	No	No	Ulcer	Critical site	3	SR8	*	*	*	*	*	*	Yes	76319.3	20000-
Tepa	13	Female	Pupil	Yes	2011	Health worker	2	No	No	No	Ulcer	Lower limb	*	SR8	Yes	*	*	*	*	*	Yes	15306	10000-
Tepa	13	Female	Pupil	Yes	2012	Self	2	No	No	Yes	Ulcer	Lower limb	1	SR8	*	*	*	*	*	*		15306	10000-
Tepa	13	Male	Farmer	Yes	2012	Former patient	3	No	Yes	No	Ulcer	*	2	SR8	*	*	*	*	*	*	Yes	15306	10000-
Tepa	13	Female	Pupil	Yes	2013	Former patient	8	No	No	No	*	Upper limb	1	SR8	Yes	Yes	Yes	*	*	*	Yes
Tepa	13	Male	Pupil	Yes	2013	*	4	No	No	*	Plaque	Upper limb	1	CR8	Yes	Yes	Yes	*	*	*	Yes	15306	10000-
Tepa	13	Female	Pupil	Yes	2013	Health worker	2	No	No	No	Ulcer	Lower limb	2	SR8	*	*	*	*	*	*	Yes	10574.4	10000-
Tepa	13	Male	Pupil	Yes	2013	Village health worker	9	No	Yes	No	Oedema	Upper limb	3	SR8	*	*	*	*	*	*	Yes
Tepa	13	Female	Pupil	Yes	2014	Health worker	2	No	Yes	No	Ulcer	Lower limb	1	SR8	*	*	*	*	*	*	Yes	4029.7	0-
Tepa	13	Female	Pupil	Yes	2014	Health worker	4	Yes	Yes	No	Ulcer	Upper limb	2	*	*	*	*	*	*	*	Yes	34605.8	20000-
Tepa	13	Female	Pupil	Yes	2015	Health worker	3	Yes	No	No	Ulcer	Lower limb	1	CR8	*	*	*	*	*	*	Yes	35468.6	20000-
Tepa	13	Female	*	No	2015	Health worker	*	Yes	Yes	Yes	*	*	3	SR8	*	*	*	*	*	*		1	0-
Tepa	13	Female	*	Yes	2015	*	*	*	Yes	*	Ulcer	Lower limb	*	CR8	*	*	*	*	*	*	Yes
Tepa	13	Female	Pupil	Yes	2016	Self	1	No	No	No	Nodule	Upper limb	1	CR8	*	*	*	*	*	*	Yes
Tepa	13	Male	Pupil	Yes	2016	Health worker	*	No	No	No	Ulcer	Lower limb	1	CR8	*	No	*	*	*	*	Yes
Tepa	13	Female	Pupil	No	2016	Health worker	3	No	No	No	Plaque	Upper limb	2	CR8	*	*	*	*	*	*	Yes
Tepa	13	Female	Pupil	Unclear	2018	Health worker	2	Yes	No	No	Oedema	Upper limb	1	CR8	*	*	*	*	*	*	Yes
Agogo	14	Female	*	Yes	2007	Health worker	3	No	No	No	Plaque	Upper limb	1	SR8	*	*	*	*	*	*		6200.7	0-
Agogo	14	Male	Pupil	Yes	2007	Village health worker	4	No	Yes	No	Ulcer	Lower limb	3	SR8	*	*	*	*	*	*
Agogo	14	Male	Pupil	Yes	2008	Village health worker	4	No	No	No	Ulcer	Upper limb	1	SR8	*	*	*	*	*	*
Agogo	14	Female	Pupil	Yes	2011	Village health worker	2	No	No	No	Plaque	Lower limb	1	SR8	*	*	*	*	*	*	Yes	17044.2	10000-
Agogo	14	Male	Pupil	Yes	2011	Health worker	4	Yes	Yes	No	Ulcer	Upper limb	1	SR8	Yes	Yes	*	*	*	*	Yes
Agogo	14	Male	Pupil	Yes	2011	Health worker	2	Yes	No	No	Oedema	Upper limb	3	SR8	Yes	No	*	*	*	*	No
Agogo	14	Female	Pupil	Unclear	2012	Health worker	4	No	No	Yes	Nodule	Lower limb	1	SR8	*	*	*	*	*	*	Yes	6200.7	0-
Agogo	14	Male	Pupil	Yes	2012	Village health worker	4	No	Yes	No	Plaque	Upper limb	2	SR8	Yes	No	*	*	*	*	Yes
Agogo	14	Female	Pupil	Yes	2013	Village health worker	2	No	No	No	Nodule	Upper limb	1	CR8	*	*	*	*	*	*	Yes
Agogo	14	Male	Pupil	Yes	2014	Village health worker	3	No	No	No	Ulcer	Lower limb	1	SR8	*	*	*	*	*	*	Yes	30368.7	20000-
Agogo	14	Male	Pupil	No	2015	Health worker	7	Yes	Yes	No	Oedema	Lower limb	3	SR8	Yes	Yes	Yes	*	*	*	Yes	25349.1	20000-
Agogo	14	Female	*	No	2016	Self	*	Yes	Yes	No	Ulcer	Upper limb	3	CR8	*	*	*	*	*	*	Yes
Agogo	14	Female	Pupil	Yes	*	Self	6	No	No	No	Plaque	Head and neck	1	SR8	*	*	*	*	*	*		17044.2	10000-
Dunkwa	14	Male	Pupil	Yes	2015	Health worker	16	No	No	No	Ulcer	Lower limb	2	CR8	Yes	*	*	*	*	*	Yes
Tepa	14	Female	Pupil	No	2006	Health worker	4	*	No	No	Nodule	Lower limb	1	SR8	Yes	Yes	Yes	*	*	*	Yes
Tepa	14	Male	Pupil	No	2007	Village health worker	4	Yes	No	No	Nodule	Lower limb	1	SR8	Yes	Yes	Yes	*	*	*	Yes
Tepa	14	Male	Pupil	No	2008	Former patient	1	No	No	No	Nodule	Upper limb	1	SR8	*	*	*	*	*	*	Yes	16571.1	10000-
Tepa	14	Male	Pupil	Yes	2011	Health worker	3	Yes	No	No	Nodule	Upper limb	1	SR8	Yes	Yes	*	*	*	*	Yes	15306	10000-
Tepa	14	.	Pupil	Yes	2011	Former patient	4	Yes	No	No	Ulcer	Upper limb	2	SR8	Yes	Yes	Yes	*	*	*	Yes
Tepa	14	Male	Pupil	Yes	2011	Former patient	3	No	No	No	Oedema	Upper limb	2	SR8	Yes	Yes	*	*	*	*	Yes	15306	10000-
Tepa	14	Male	Pupil	Yes	2011	Other	4	No	No	No	Plaque	Upper limb	2	SR8	*	*	*	*	*	*	No	16571.1	10000-
Tepa	14	Female	Pupil	Yes	2012	Health worker	4	Yes	Yes	No	Ulcer	Lower limb	1	SR8	*	*	*	*	*	*
Tepa	14	Male	Pupil	Yes	2012	Health worker	8	No	No	No	Ulcer	Thorax	2	SR8	Yes	*	*	*	*	*	No
Tepa	14	Male	Pupil	Yes	2012	Health worker	2	Yes	Yes	No	Ulcer	Multiple	3	SR8	*	*	*	*	*	*
Tepa	14	Male	Pupil	Yes	2014	Health worker	4	Yes	Yes	No	Oedema	Lower limb	2	SR8	*	*	*	*	*	*	No
Tepa	14	Male	Pupil	Yes	2015	Former patient	4	Yes	*	*	Ulcer	Thorax	1	SR8	*	*	*	*	*	*	Yes
Tepa	14	Male	Pupil	Yes	2015	Village health worker	12	Yes	No	No	Ulcer	Lower limb	1	CR8	*	*	*	*	*	*	Yes	15306	10000-
Tepa	14	Female	Pupil	Yes	2015	Village health worker	8	Yes	Yes	No	Plaque	Lower limb	2	CR8	*	*	*	*	*	*	Yes
Tepa	14	Male	Pupil	Yes	2016	Health worker	9	Yes	Yes	No	Ulcer	Lower limb	1	SR8	*	*	*	*	*	*	No
Agogo	15	Male	Pupil	Yes	2008	Self	1	No	No	No	Plaque	Lower limb	1	SR8	*	*	*	*	*	*		6200.7	0-
Agogo	15	Male	Pupil	Yes	2008	Village health worker	4	No	No	No	Ulcer	Lower limb	1	SR8	*	*	*	*	*	*		6200.7	0-
Agogo	15	Female	Pupil	Yes	2011	Self	13	No	No	No	Nodule	Lower limb	1	SR8	Yes	Yes	Yes	*	*	*		13445.6	10000-
Agogo	15	Female	Pupil	Yes	2013	Village health worker	4	No	No	No	Ulcer	Lower limb	2	CR8	*	*	*	*	*	*	Yes	17044.2	10000-
Agogo	15	Male	Farmer	Yes	2014	Former patient	2	No	No	No	Nodule	Upper limb	1	CR8	*	*	*	*	*	*	Yes	18383.4	10000-
Agogo	15	Male	*	Yes	2014	Health worker	6	No	No	No	Nodule	Lower limb	1	CR8	*	*	*	*	*	*	Yes	6200.7	0-
Agogo	15	Male	Pupil	Yes	2014	Health worker	3	No	No	No	Plaque	Upper limb	1	CR8	*	*	*	*	*	*	Yes
Dunkwa	15	Male	Farmer	Yes	2007	*	9	*	No	*	Ulcer	Upper limb	3	SR8	Yes	*	*	*	*	*	No
Dunkwa	15	Male	Pupil	Yes	2013	Health worker	*	Yes	Yes	*	Ulcer	Upper limb	2	CR8	Yes	*	*	*	*	*	Yes
Dunkwa	15	Male	Pupil	Yes	2015	Village health worker	16	Yes	Yes	No	Ulcer	Upper limb	2	*	Yes	*	*	*	*	*	Yes	77959.2	20000-
Nkawie	15	Male	Pupil	Yes	2013	Village health worker	2	No	No	No	Plaque	Upper limb	2	SR8	*	*	*	*	*	*	Yes
Nkawie	15	Male	Pupil	Yes	2014	Former patient	3	No	No	No	Plaque	Upper limb	2	SR8	*	*	*	*	*	*	Yes	42348.1	20000-
Tepa	15	Female	Pupil	No	2007	Health worker	4	*	No	No	Ulcer	Lower limb	2	*	Yes	Yes	Yes	*	*	*	Yes
Tepa	15	Female	Pupil	No	2007	Village health worker	2	*	No	No	Ulcer	Lower limb	2	SR8	Yes	Yes	Yes	*	*	*	Yes
Tepa	15	Male	Farmer	No	2007	Health worker	4	No	No	No	Oedema	Upper limb	2	SR8	*	*	*	*	*	*	Yes	16571.1	10000-
Tepa	15	Female	*	No	2008	Health worker	8	No	No	No	Nodule	Upper limb	1	SR8	Yes	Yes	Yes	*	*	*
Tepa	15	Male	Pupil	Yes	2008	Health worker	24	Yes	No	No	Ulcer	Lower limb	1	*	*	*	*	*	*	*		16571.1	10000-
Tepa	15	Male	Pupil	No	2008	Health worker	24	Yes	No	No	*	Upper limb	2	SR8	*	*	*	*	*	*	Yes
Tepa	15	Female	Pupil	Yes	2011	Health worker	*	No	No	No	Ulcer	Lower limb	1	SR8	*	*	*	*	*	*	Yes	16571.1	10000-
Tepa	15	Female	Pupil	Yes	2011	Village health worker	4	Yes	No	No	Plaque	Upper limb	2	SR8	Yes	*	*	*	*	*	Yes	10516.4	10000-
Tepa	15	Male	Pupil	Yes	2011	Former patient	9	No	Yes	*	Ulcer	Lower limb	3	SR8	Yes	*	*	*	*	*	Yes	23807.8	20000-
Tepa	15	Male	Pupil	Yes	2013	Health worker	8	Yes	No	No	Ulcer	Upper limb	2	SR8	*	*	*	*	*	*	Yes
Tepa	15	Male	Pupil	Yes	2013	Health worker	8	No	No	No	Plaque	Upper limb	2	SR8	*	No	*	*	*	*	No	38116.7	20000-
Tepa	15	Female	Minor	Yes	2016	Former patient	4	No	No	No	Ulcer	Head and neck	1	CR8	Yes	*	*	*	*	*	Yes
Tepa	15	Male	Pupil	Yes	2016	Health worker	12	No	No	No	Ulcer	Lower limb	1	SR8	*	*	*	*	*	*	Yes	113355	20000-
Tepa	15	Female	Pupil	Unclear	2017	Former patient	52	Yes	No	No	Multiple (not spec.)	Upper limb	1	CR8	*	*	*	*	*	*	Yes	44565.9	20000-
Agogo	16	Male	Pupil	Yes	2008	Self	2	No	No	No	Ulcer	*	1	SR8	*	*	*	*	*	*		6200.7	0-
Agogo	16	Female	Farmer	Yes	2011	Self	2	No	No	No	Ulcer	Lower limb	1	SR8	Yes	Yes	Yes	*	*	*	No	6200.7	0-
Agogo	16	Male	Pupil	Yes	2011	Health worker	1	No	No	Yes	Plaque	Lower limb	2	CR8	*	*	*	*	*	*	Yes	6200.7	0-
Agogo	16	Female	Pupil	Yes	2012	Former patient	4	Yes	No	No	Nodule	Upper limb	1	SR8	Yes	Yes	*	*	*	*	Yes	6200.7	0-
Agogo	16	Male	Pupil	Yes	2012	Village health worker	1	No	No	No	Ulcer	Lower limb	1	SR8	Yes	Yes	*	*	*	*	Yes	17044.2	10000-
Agogo	16	Male	Pupil	Yes	2014	Village health worker	2	No	No	No	Plaque	Upper limb	1	SR8	*	*	*	*	*	*	Yes
Agogo	16	Male	Pupil	Yes	2014	Village health worker	1	No	No	No	Plaque	Upper limb	1	CR8	*	*	*	*	*	*	Yes
Agogo	16	Female	Farmer	Yes	2014	Health worker	13	Yes	Yes	No	Ulcer	Upper limb	2	SR8	*	*	*	*	*	*	No	38145.9	20000-
Agogo	16	Female	Pupil	Yes	2015	Village health worker	1	No	No	No	Nodule	Buttocks and perineum	1	SR8	Yes	*	*	*	*	*	Yes	22685.4	20000-
Dunkwa	16	Female	Pupil	Yes	2014	Health worker	*	No	No	*	Ulcer	Lower limb	1	SR8	Yes	*	*	*	*	*	Yes
Nkawie	16	Female	Pupil	Yes	2014	Health worker	2	No	No	No	Ulcer	Lower limb	3	SR8	Yes	Yes	Yes	*	*	*	Yes	60374	20000-
Nkawie	16	Female	Pupil	Yes	2016	Health worker	3	No	Yes	No	Ulcer	Lower limb	2	CR8	*	*	*	*	*	*	Yes
Nkawie	16	Female	Pupil	Yes	2016	Health worker	3	Yes	Yes	No	Ulcer	Lower limb	*	SR8	*	*	*	*	*	*	No
Tepa	16	Female	Pupil	No	2007	Health worker	4	No	No	No	Ulcer	Lower limb	2	SR8	*	*	*	*	*	*	Yes	9172	0-
Tepa	16	Female	Pupil	No	2007	Health worker	4	*	Yes	No	Ulcer	Upper limb	3	SR8	Yes	Yes	Yes	*	*	*	Yes	15306	10000-
Tepa	16	Male	Pupil	No	2007	Village health worker	*	*	Yes	No	*	Upper limb	3	SR8	*	*	*	*	*	*		15306	10000-
Tepa	16	Male	Pupil	No	2008	Self	8	No	No	No	Nodule	Upper limb	2	SR8	Yes	*	*	*	*	*	Yes	16571.1	10000-
Tepa	16	Female	Pupil	Yes	2011	Health worker	416	Yes	Yes	No	Ulcer	Upper limb	2	SR8	*	*	*	*	*	*	No	15306	10000-
Tepa	16	Female	Pupil	Yes	2011	Health worker	4	No	No	No	Oedema	Lower limb	3	SR8	*	*	*	*	*	*	Yes	18296.2	10000-
Tepa	16	Male	Pupil	Yes	2013	Village health worker	4	No	No	No	Plaque	Upper limb	1	CR8	*	*	*	*	*	*	Yes
Tepa	16	.	Pupil	Unclear	2016	*	52	No	No	*	Osteomyelitis	Lower limb	*	SR8	*	*	*	*	*	*	No	10574.4	10000-
Tepa	16	Male	Pupil	Unclear	2017	Health worker	17	Yes	Yes	No	Ulcer	Lower limb	3	CR8	*	*	*	*	*	*	Yes	20239.9	20000-
Tepa	16	Male	Miner	Yes	*	Health worker	2	No	No	No	Oedema	Upper limb	2	SR8	*	*	*	*	*	*	No	15306	10000-
Agogo	17	Male	Pupil	Yes	2011	Village health worker	1	No	No	No	Nodule	Upper limb	1	SR8	*	*	*	*	*	*	Yes	17044.2	10000-
Agogo	17	Female	Pupil	Yes	2013	Health worker	36	Yes	No	No	Ulcer	Lower limb	2	CR8	*	*	*	*	*	*	Yes	30368.7	20000-
Agogo	17	Female	Pupil	No	2016	Health worker	3	No	No	No	Plaque	Lower limb	2	SR8	*	*	*	*	*	*	No
Dunkwa	17	Male	Pupil	Yes	2015	*	*	*	No	*	Plaque	Head and neck	1	SR8	Yes	*	*	*	*	*	Yes	53872.5	20000-
Tepa	17	Female	Pupil	No	2006	Village health worker	4	*	No	No	Nodule	Upper limb	2	*	Yes	Yes	Yes	*	*	*		16571.1	10000-
Tepa	17	Female	*	No	2006	Village health worker	32	*	No	No	Ulcer	Lower limb	3	SR8	Yes	Yes	Yes	*	*	*	Yes	16571.1	10000-
Tepa	17	Female	Hairdresser	No	2007	Self	3	No	No	No	Ulcer	Thorax	1	SR8	Yes	Yes	Yes	*	*	*	Yes	1	0-
Tepa	17	Female	Pupil	Yes	2011	Former patient	1	No	Yes	No	Oedema	Lower limb	3	SR8	Yes	*	*	*	*	*	Yes	23401.2	20000-
Tepa	17	Female	Pupil	No	2014	Self	50	Yes	Yes	No	Ulcer	Upper limb	3	SR8	*	*	*	*	*	*	Yes
Tepa	17	Male	Pupil	Yes	2015	Health worker	13	No	No	No	Ulcer	Back	2	SR8	*	*	*	*	*	*	Yes	20239.9	20000-
Tepa	17	Female	Pupil	Yes	2015	Health worker	24	No	Yes	No	*	Lower limb	3	SR8	*	*	*	*	*	*	Yes	23807.8	20000-
Agogo	18	Female	Farmer	Yes	2007	Village health worker	8	Yes	No	No	Plaque	Lower limb	1	SR8	*	*	*	*	*	*
Agogo	18	Male	Farmer	Yes	2008	Village health worker	4	No	No	No	Ulcer	Lower limb	1	SR8	*	*	*	*	*	*
Agogo	18	Male	Pupil	Yes	2008	Village health worker	20	Yes	Yes	No	Ulcer	Upper limb	1	SR8	*	*	*	*	*	*
Agogo	18	Male	Pupil	Yes	2011	Self	1	No	No	No	Nodule	Lower limb	1	SR8	No	Yes	Yes	*	*	*	No
Agogo	18	Male	Farmer	Yes	2011	Village health worker	2	No	No	No	Ulcer	Lower limb	1	*	*	*	*	*	*	*		6200.7	0-
Agogo	18	Male	Farmer	Yes	2011	Village health worker	13	Yes	No	No	Ulcer	Upper limb	2	SR8	Yes	*	*	*	*	*	Yes
Agogo	18	Female	Pupil	Yes	2011	Health worker	22	No	No	No	Ulcer	Lower limb	3	SR8	Yes	No	Yes	*	*	*	Yes	42348.1	20000-
Agogo	18	Female	Trader	Yes	2012	Family member	24	Yes	No	No	Ulcer	Thorax	1	SR8	*	*	*	*	*	*	Yes	6200.7	0-
Agogo	18	Female	Farmer	Yes	2012	Village health worker	4	Yes	Yes	No	Ulcer	Upper limb	3	SR8	*	*	*	*	*	*	Yes
Agogo	18	Female	Farmer	Yes	2012	Village health worker	2	No	No	No	Oedema	Upper limb	3	SR8	*	*	*	*	*	*	Yes	17044.2	10000-
Agogo	18	Female	Pupil	Yes	2014	Health worker	3	No	No	No	Plaque	Lower limb	2	CR8	*	*	*	*	*	*	Yes	17044.2	10000-
Dunkwa	18	Male	Pupil	Yes	2016	*	*	*	No	*	Ulcer	Lower limb	2	CR8	Yes	*	*	*	*	*	Yes
Nkawie	18	Female	Farmer	Yes	2016	Village health worker	11	No	No	No	Ulcer	Upper limb	1	CR8	*	*	*	*	*	*	Yes	66914.8	20000-
Tepa	18	Male	Pupil	No	2008	*	4	No	No	No	Oedema	Upper limb	3	SR8	Yes	*	*	*	*	*	Yes	76319.3	20000-
Tepa	18	Male	Tailor	Yes	2012	Family member	12	No	No	*	Ulcer	Upper limb	1	*	*	*	*	*	*	*	No	16571.1	10000-
Tepa	18	Female	Hairdresser	Yes	2012	Health worker	8	Yes	Yes	No	Ulcer	Lower limb	2	SR8	*	*	*	*	*	*	Yes	34605.8	20000-
Tepa	18	Male	Pupil	Yes	2012	Village health worker	4	Yes	No	No	Ulcer	Thorax	2	SR8	*	*	*	*	*	*		74130.3	20000-
Tepa	18	Male	Pupil	Yes	2012	Village health worker	52	Yes	Yes	No	Ulcer and oedema	Lower limb	2	SR8	Yes	*	*	*	*	*	Yes	15306	10000-
Tepa	18	Female	Hairdresser	Yes	2014	Health worker	52	Yes	No	No	Ulcer	Upper limb	2	SR8	*	*	*	*	*	*	Yes
Tepa	18	Male	Pupil	Yes	2015	*	4	No	No	No	Ulcer	Upper limb	2	SR8	*	*	*	*	*	*	Yes
Tepa	18	Female	*	Unclear	2018	Former patient	52	*	Yes	No	Ulcer	Lower limb	*	CR8	*	*	*	*	*	*	Yes	23807.8	20000-
Agogo	19	Female	Farmer	Yes	2008	Village health worker	12	Yes	No	No	Ulcer	Upper limb	1	SR8	*	*	*	*	*	*		13445.6	10000-
Agogo	19	Male	Farmer	Yes	2008	Village health worker	4	Yes	No	No	Ulcer	Lower limb	1	SR8	*	*	*	*	*	*		52375.3	20000-
Agogo	19	Female	Farmer	Yes	2011	Village health worker	12	No	No	No	Nodule	Upper limb	1	SR8	*	*	*	*	*	*		18383.4	10000-
Agogo	19	Male	Pupil	Yes	2011	Village health worker	6	No	No	No	Plaque	Lower limb	1	SR8	Yes	Yes	*	*	*	*	Yes
Agogo	19	Male	Farmer	Yes	2014	Village health worker	4	No	No	Yes	Nodule	Upper limb	1	CR8	*	*	*	*	*	*	Yes	18383.4	10000-
Nkawie	19	Male	Pupil	Yes	2013	Village health worker	9	Yes	Yes	No	Oedema	Upper limb	3	SR8	*	*	*	*	*	*	Yes	1663.9	0-
Tepa	19	Male	Pupil	No	2007	Health worker	4	*	No	No	Ulcer	Lower limb	1	SR8	Yes	Yes	Yes	*	*	*	Yes
Tepa	19	Male	Pupil	No	2007	Health worker	3	*	No	No	Ulcer	Upper limb	2	SR8	Yes	Yes	Yes	*	*	*	Yes
Tepa	19	Female	Pupil	Yes	2012	Health worker	24	Yes	No	No	Ulcer	Lower limb	2	SR8	*	*	*	*	*	*	Yes	23807.8	20000-
Tepa	19	Male	Pupil	Yes	2012	Family member	8	No	No	No	Plaque	Lower limb	3	SR8	*	*	*	*	*	*	Yes	23401.2	20000-
Tepa	19	Female	Tailor	Yes	2015	Health worker	4	Yes	No	No	Ulcer	Upper limb	*	CR8	*	*	*	*	*	*		33110.5	20000-
Tepa	19	Female	Farmer	Yes	2016	Health worker	20	No	No	No	Ulcer	Lower limb	1	CR8	*	*	*	*	*	*	No	46328.9	20000-
Tepa	19	*	Pupil	Yes	2016	Health worker	24	Yes	No	No	Ulcer	Upper limb	2	SR8	*	*	*	*	*	*	Yes	46874.9	20000-
Agogo	20	Female	Farmer	Yes	2007	Village health worker	1	No	No	No	Plaque	Upper limb	1	SR8	*	*	*	*	*	*		6200.7	0-
Agogo	20	Female	Farmer	Yes	2007	Village health worker	12	No	No	No	Plaque	Lower limb	1	*	*	*	*	*	*	*
Agogo	20	*	Farmer	Yes	2008	Village health worker	4	No	No	No	Nodule	Lower limb	1	SR8	*	*	*	*	*	*
Agogo	20	Female	Farmer	Yes	2008	Self	4	No	No	No	Nodule	Upper limb	1	SR8	*	*	*	*	*	*		6200.7	0-
Agogo	20	Female	Farmer	Yes	2008	Self	2	No	No	No	Plaque	Lower limb	1	SR8	*	*	*	*	*	*		6200.7	0-
Agogo	20	Female	Farmer	Yes	2008	Village health worker	2	No	No	No	Nodule	Upper limb	1	SR8	*	*	*	*	*	*		6200.7	0-
Agogo	20	Female	Farmer	Yes	2008	Village health worker	4	No	No	No	Ulcer	Upper limb	1	SR8	*	*	*	*	*	*		38738.4	20000-
Agogo	20	Female	Farmer	Yes	2011	Health worker	2	No	No	No	Nodule	Upper limb	1	SR8	*	*	*	*	*	*		6200.7	0-
Agogo	20	Male	Farmer	Yes	2011	*	13	No	No	No	Plaque	Upper limb	2	SR8	*	*	*	*	*	*	No	6200.7	0-
Agogo	20	Female	Farmer	Yes	2012	Village health worker	2	No	No	No	Plaque	Back	2	SR8	*	*	*	*	*	*
Agogo	20	Female	Teacher	Yes	2014	Health worker	2	No	No	No	Nodule	Lower limb	1	SR8	*	*	*	*	*	*	Yes	18383.4	10000-
Agogo	20	Female	Farmer	No	2015	Health worker	2	No	No	No	Nodule	Upper limb	1	CR8	*	*	*	*	*	*	Yes	6200.7	0-
Agogo	20	Male	Farmer	Unclear	2018	Health worker	8	No	No	No	Ulcer	Lower limb	2	CR8	*	*	*	*	*	*	Yes
Dunkwa	20	Male	Farmer	Yes	2007	*	*	Yes	*	*	Ulcer	Lower limb	3	SR8	*	*	*	*	*	*	Yes	11356.1	10000-
Dunkwa	20	Female	*	Yes	2015	*	*	*	No	*	Ulcer	Lower limb	2	SR8	Yes	*	*	*	*	*	Yes
Nkawie	20	Male	Other	Yes	2008	Former patient	2	Yes	No	No	Ulcer	Lower limb	*	SR8	*	*	*	*	*	*
Nkawie	20	Male	Pupil	Yes	2014	Family member	22	No	No	No	Ulcer	Lower limb	2	CR8	*	*	*	*	*	*	Yes	18988.4	10000-
Nkawie	20	Female	Other	Yes	2016	Village health worker	6	Yes	No	No	Ulcer	Lower limb	2	SR8	*	*	*	*	*	*	Yes	42348.1	20000-
Tepa	20	Female	Other	No	2008	Other	1	No	No	No	Plaque	Upper limb	2	SR8	Yes	Yes	Yes	*	*	*	Yes
Tepa	20	Male	Hairdresser	No	2008	Former patient	8	Yes	No	No	Ulcer	Lower limb	3	SR8	*	*	*	*	*	*		1	0-
Dunkwa	21	Male	Tailor	Yes	2007	Health worker	78	Yes	No	Yes	Ulcer	Lower limb	2	SR8	Yes	*	*	*	*	*	No
Dunkwa	21	Female	Farmer	Yes	2007	Self	8	Yes	Yes	Yes	Osteomyelitis	Lower limb	3	SR8	Yes	*	*	*	*	*	Yes	37880.6	20000-
Nkawie	21	Female	Pupil	Yes	2014	Self	4	No	No	No	Ulcer	Lower limb	1	SR8	*	*	*	*	*	*	Yes
Tepa	21	Male	Pupil	No	2007	Health worker	6	*	Yes	No	Nodule	Upper limb	1	*	*	*	*	*	*	*	Yes
Tepa	21	Female	Unemployed	No	2008	Health worker	208	No	No	No	Nodule	Upper limb	1	SR8	*	*	*	*	*	*	Yes	1	0-
Tepa	21	Male	Pupil	Yes	2014	Former patient	6	*	*	*	Ulcer	Upper limb	1	SR8	*	*	*	*	*	*	Yes
Agogo	22	Male	Farmer	Yes	2008	Village health worker	4	No	No	No	Nodule	Upper limb	1	SR8	*	*	*	*	*	*		22685.4	20000-
Agogo	22	Male	Farmer	Yes	2011	*	2	No	No	No	Nodule	Upper limb	1	SR8	*	*	*	*	*	*
Agogo	22	Female	Farmer	Yes	2011	Health worker	13	Yes	No	No	Oedema	Upper limb	2	SR8	Yes	*	*	*	*	*	Yes	6200.7	0-
Agogo	22	Female	Farmer	Yes	2012	Village health worker	4	No	No	No	Ulcer	Abdomen	1	SR8	No	*	*	*	*	*
Agogo	22	Female	Farmer	Yes	2013	Village health worker	1	No	No	No	Nodule	Lower limb	1	CR8	*	*	*	*	*	*	Yes	18383.4	10000-
Agogo	22	Female	Hairdresser	Yes	2013	Health worker	12	Yes	No	No	Plaque	Lower limb	2	CR8	*	*	*	*	*	*	Yes	35078.9	20000-
Agogo	22	Female	Farmer	Yes	2013	Village health worker	1	No	No	No	Plaque	Lower limb	2	SR8	*	*	*	*	*	*	No
Agogo	22	Female	Pupil	Yes	2014	Village health worker	3	No	No	No	Nodule	Lower limb	1	CR8	*	*	*	*	*	*	Yes	18383.4	10000-
Agogo	22	Female	Farmer	Yes	2016	Health worker	20	Yes	No	No	Ulcer	Lower limb	2	SR8	Yes	*	*	*	*	*	Yes
Dunkwa	22	Female	Trader	Yes	2016	Family member	4	Yes	No	No	Plaque	Upper limb	2	CR8	*	*	*	*	*	*	Yes
Tepa	22	Male	Farmer	Yes	2011	Village health worker	1	Yes	No	No	Ulcer	Upper limb	1	SR8	Yes	*	*	*	*	*	Yes	12590	10000-
Tepa	22	Female	Unemployed	Yes	2012	Health worker	12	No	*	No	Nodule	Upper limb	1	SR8	*	*	*	*	*	*	Yes	34605.8	20000-
Tepa	22	Female	Farmer	Unclear	2016	Health worker	2	Yes	Yes	No	Ulcer	Lower limb	3	CR8	*	*	*	*	*	*
Agogo	23	Female	Farmer	Yes	2011	Health worker	3	No	No	No	Plaque	Upper limb	1	SR8	*	*	*	*	*	*	Yes	6200.7	0-
Agogo	23	Female	Farmer	Yes	2011	Village health worker	9	No	No	No	Nodule	Upper limb	1	SR8	Yes	Yes	Yes	*	*	*	Yes	6200.7	0-
Agogo	23	Female	Farmer	Yes	2011	Village health worker	1	No	No	No	Nodule	Lower limb	1	SR8	*	*	*	*	*	*		17044.2	10000-
Agogo	23	Female	Other	Yes	2012	Health worker	12	No	No	No	Nodule	Lower limb	1	SR8	*	*	*	*	*	*	Yes	52375.3	20000-
Agogo	23	Female	Farmer	Yes	2014	Village health worker	17	*	*	No	*	Upper limb	*	SR8	*	*	*	*	*	*	Yes	6200.7	0-
Dunkwa	23	Female	Other	Yes	2016	Health worker	8	Yes	Yes	No	Plaque	Lower limb	2	SR8	Yes	*	*	*	*	*	Yes
Tepa	23	Male	*	No	2006	Health worker	26	*	No	No	Ulcer	Lower limb	2	SR8	Yes	Yes	Yes	*	*	*	Yes	1	0-
Tepa	23	Female	Tailor	Yes	2012	Health worker	8	Yes	No	No	Ulcer	Lower limb	2	SR8	*	*	*	*	*	*	No	15306	10000-
Agogo	24	Male	Farmer	Yes	2008	Village health worker	8	No	No	*	Ulcer	Lower limb	1	SR8	*	*	*	*	*	*
Agogo	24	*	Farmer	Yes	2008	Health worker	20	Yes	Yes	No	Ulcer	Upper limb	2	SR8	*	*	*	*	*	*
Agogo	24	Male	Farmer	Yes	2011	Health worker	4	No	No	No	Nodule	Head and neck	1	SR8	Yes	*	*	*	*	*	Yes	13445.6	10000-
Agogo	24	Female	Hairdresser	Yes	2011	Health worker	4	Yes	Yes	No	Ulcer	Lower limb	3	SR8	*	*	*	*	*	*		25106	20000-
Agogo	24	Female	Farmer	Yes	2012	Village health worker	8	No	No	No	Ulcer	Upper limb	1	SR8	*	*	*	*	*	*
Agogo	24	Female	Farmer	Yes	2014	Village health worker	2	No	No	No	Ulcer	Lower limb	1	CR8	*	*	*	*	*	*	Yes
Dunkwa	24	Female	Farmer	Yes	2007	Self	780	*	*	*	Osteomyelitis	Lower limb	3	SR8	*	*	*	*	*	*	No
Dunkwa	24	Female	Hairdresser	Yes	2014	Health worker	2	No	No	No	Ulcer	Lower limb	2	CR8	Yes	*	*	*	*	*	Yes
Tepa	24	Female	Farmer	Unclear	2008	Health worker	13	Yes	*	No	Ulcer	*	1	*	*	*	*	*	*	*		16571.1	10000-
Tepa	24	Male	Farmer	No	2008	Health worker	52	Yes	No	*	Multiple (not spec.)	Lower limb	3	SR8	*	*	*	*	*	*	Yes
Tepa	24	Female	Hairdresser	Yes	2012	Health worker	12	Yes	No	*	Ulcer	Lower limb	1	SR8	*	*	*	*	*	*		18296.2	10000-
Tepa	24	Male	Driver	Yes	2014	Village health worker	9	No	No	No	Plaque	Upper limb	2	SR8	*	*	*	*	*	*	No	33110.5	20000-
Tepa	24	Male	Farmer	Yes	2015	Health worker	2	No	No	No	Ulcer	Lower limb	1	SR8	*	*	*	*	*	*	Yes
Agogo	25	Female	Farmer	Yes	2007	Village health worker	2	No	No	No	Plaque	Lower limb	2	SR8	*	*	*	*	*	*		17044.2	10000-
Agogo	25	Male	Farmer	Yes	2008	Village health worker	3	Yes	No	No	Plaque	Upper limb	2	SR8	*	*	*	*	*	*		6200.7	0-
Agogo	25	Female	Farmer	Yes	2011	Health worker	3	Yes	No	No	Plaque	Lower limb	2	SR8	*	*	*	*	*	*	Yes	6200.7	0-
Agogo	25	Male	Farmer	Yes	2011	Self	26	Yes	Yes	No	Ulcer	Lower limb	2	SR8	*	*	*	*	*	*
Agogo	25	Male	Farmer	Yes	2011	Self	2	Yes	No	No	Plaque	Upper limb	3	SR8	*	*	*	*	*	*	Yes	6200.7	0-
Agogo	25	Male	Farmer	Yes	2012	Village health worker	16	No	No	No	Ulcer	Upper limb	1	SR8	*	*	*	*	*	*	No
Agogo	25	Male	Farmer	Yes	2012	Self	88	Yes	Yes	No	Ulcer	Lower limb	3	SR8	*	*	*	*	*	*	Yes
Agogo	25	Female	Farmer	Yes	2014	Health worker	12	Yes	No	No	Ulcer	Lower limb	1	CR8	*	*	*	*	*	*	Yes	6200.7	0-
Agogo	25	Male	Farmer	Yes	2015	Health worker	2	No	No	No	Ulcer	Buttocks and perineum	1	SR8	*	*	*	*	*	*	No	17044.2	10000-
Dunkwa	25	Female	Other	Yes	2008	Health worker	520	Yes	No	No	Ulcer	Lower limb	2	SR8	*	*	*	*	*	*		1	0-
Tepa	25	Female	Other	Yes	2011	Former patient	4	No	Yes	No	Ulcer	Lower limb	2	SR8	*	*	*	*	*	*	Yes
Tepa	25	Male	Other	Unclear	2011	*	4	*	*	*	*	*	*	*	*	*	*	*	*	*		30966.5	20000-
Tepa	25	Female	Farmer	Yes	2012	Health worker	4	No	No	No	Ulcer	Lower limb	1	SR8	*	*	*	*	*	*	Yes	38116.7	20000-
Agogo	26	Male	Farmer	Yes	2007	Village health worker	6	Yes	No	No	Nodule	Lower limb	1	SR8	*	*	*	*	*	*
Agogo	26	Female	Farmer	Yes	2011	Village health worker	4	No	No	No	Nodule	Upper limb	1	CR8	*	*	*	*	*	*	Yes	6200.7	0-
Agogo	26	Female	Farmer	Yes	2011	Village health worker	36	No	Yes	No	Ulcer	Upper limb	1	SR8	*	*	*	*	*	*
Agogo	26	Female	*	Yes	2015	*	*	*	No	*	Nodule	Upper limb	*	SR8	*	*	*	*	*	*	Yes
Agogo	26	Female	Farmer	Yes	2015	Village health worker	6	No	No	No	Nodule	*	*	SR8	*	*	*	*	*	*	No
Nkawie	26	Female	Farmer	Yes	2016	Village health worker	6	No	No	No	Ulcer and oedema	Upper limb	3	CR8	No	*	*	*	*	*	No	42348.1	20000-
Tepa	26	Female	Unemployed	No	2008	Health worker	8	No	No	No	Ulcer	Lower limb	3	*	*	*	*	*	*	*		35468.6	20000-
Tepa	26	Male	Farmer	No	2008	Health worker	8	Yes	No	*	Ulcer and oedema	Upper limb	3	SR8	*	*	*	*	*	*	Yes
Tepa	26	Male	Teacher	Yes	2011	Other	36	Yes	No	No	Plaque	Back	3	SR8	*	*	*	*	*	*	Yes	1	0-
Tepa	26	Female	*	Unclear	*	Self	156	Yes	Yes	*	*	Upper limb	3	CR8	*	*	*	*	*	*	Yes
Agogo	27	Female	Farmer	Yes	2007	Health worker	8	No	No	No	Nodule	Upper limb	1	SR8	*	*	*	*	*	*		18383.4	10000-
Agogo	27	Female	Farmer	Unclear	2008	Village health worker	4	No	No	No	Plaque	Lower limb	2	SR8	*	*	*	*	*	*		6200.7	0-
Agogo	27	Male	Farmer	Yes	2008	Village health worker	16	Yes	No	No	Plaque	Upper limb	2	SR8	*	*	*	*	*	*
Agogo	27	Female	Trader	Yes	2011	Family member	22	No	No	No	Ulcer	Lower limb	1	SR8	*	*	*	*	*	*	Yes
Agogo	27	Female	Farmer	Yes	2011	Village health worker	4	No	No	No	Nodule	Lower limb	1	*	*	*	*	*	*	*	Yes	17044.2	10000-
Agogo	27	Female	Farmer	Yes	2011	Village health worker	3	No	No	No	Ulcer	Lower limb	1	SR8	*	*	*	*	*	*		6200.7	0-
Agogo	27	Male	Farmer	Yes	2011	Health worker	2	Yes	No	No	Plaque	Upper limb	1	SR8	*	*	*	*	*	*	Yes	6200.7	0-
Agogo	27	Female	Farmer	Yes	2012	Former patient	6	Yes	Yes	No	Oedema	Upper limb	3	SR8	*	*	*	*	*	*	Yes	30479.8	20000-
Agogo	27	Female	Farmer	Yes	2013	Health worker	8	No	No	No	Plaque	Lower limb	2	*	*	*	*	*	*	*		6200.7	0-
Agogo	27	Male	Farmer	Yes	2014	Health worker	8	No	No	No	Ulcer	Lower limb	1	SR8	*	*	*	*	*	*	Yes	17044.2	10000-
Agogo	27	Female	Farmer	No	2015	Health worker	4	No	Yes	No	Ulcer	Lower limb	3	SR8	*	*	*	*	*	*	Yes	13356.4	10000-
Dunkwa	27	Female	Farmer	Yes	2016	Self	4	Yes	No	No	Ulcer	Lower limb	2	CR8	Yes	*	*	*	*	*	Yes	24058.3	20000-
Tepa	27	Female	Trader	Yes	2012	Self	48	Yes	No	No	Ulcer	Lower limb	3	SR8	*	*	*	*	*	*	Yes	23401.2	20000-
Agogo	28	Female	Farmer	Yes	2008	Village health worker	1	No	No	No	Nodule	Upper limb	1	SR8	*	*	*	*	*	*		13445.6	10000-
Agogo	28	Female	Trader	Yes	2011	Former patient	*	*	*	*	Plaque	Upper limb	1	SR8	*	*	*	*	*	*		6200.7	0-
Agogo	28	Female	Farmer	Yes	2011	Health worker	2	No	No	No	Nodule	Upper limb	1	SR8	*	*	*	*	*	*	No	6200.7	0-
Agogo	28	Female	Farmer	Yes	2011	Self	2	No	No	No	Nodule	Upper limb	1	SR8	Yes	Yes	*	*	*	*	Yes
Agogo	28	Female	Farmer	Yes	2011	Self	12	Yes	No	No	Ulcer	Lower limb	3	SR8	*	*	*	*	*	*	Yes	6200.7	0-
Agogo	28	Male	Other	Yes	2011	Health worker	13	Yes	No	No	Ulcer	Lower limb	3	SR8	*	*	*	*	*	*	Yes	30368.7	20000-
Agogo	28	Female	Hairdresser	Yes	2013	Village health worker	*	No	No	No	Nodule	Upper limb	1	CR8	*	*	*	*	*	*	Yes	18383.4	10000-
Agogo	28	Male	*	Yes	2015	*	*	*	No	*	Nodule	Lower limb	*	CR8	Yes	*	*	*	*	*	Yes	6200.7	0-
Agogo	28	Female	Farmer	Unclear	2018	Former patient	4	No	No	No	Nodule	Upper limb	1	CR8	Yes	Yes	Yes	*	*	*	Yes	6200.7	0-
Tepa	28	Female	Trader	No	2006	Health worker	3	*	No	No	Ulcer	Lower limb	1	SR8	Yes	Yes	Yes	Yes	*	*	Yes	16571.1	10000-
Tepa	28	Male	Tailor	No	2008	Health worker	104	Yes	No	No	Ulcer	Lower limb	3	SR8	*	*	*	*	*	*
Tepa	28	Female	Farmer	Unclear	2009	Health worker	8	No	No	No	Oedema	Upper limb	2	SR8	*	*	*	*	*	*	No	38116.7	20000-
Tepa	28	Female	Farmer	Yes	2012	Self	24	No	No	No	Ulcer	Upper limb	1	SR8	Yes	*	*	*	*	*	Yes	38116.7	20000-
Tepa	28	Male	Farmer	Unclear	2018	Health worker	156	Yes	Yes	No	Ulcer	Lower limb	2	CR8	Yes	*	*	*	*	*	Yes	18415.4	10000-
Agogo	29	Female	Farmer	Yes	2011	Village health worker	104	Yes	No	No	Nodule	Head and neck	1	SR8	Yes	Yes	Yes	*	*	*	Yes	17044.2	10000-
Agogo	29	Female	Farmer	Unclear	2012	Former patient	*	*	*	*	Plaque	*	2	CR8	*	*	*	*	*	*		6200.7	0-
Tepa	29	Female	Farmer	No	2007	Health worker	16	*	No	No	Multiple (not spec.)	Lower limb	3	SR8	No	Yes	Yes	*	*	*	No	34605.8	20000-
Tepa	29	Male	Tailor	No	2008	Former patient	12	No	No	No	Plaque	Upper limb	2	SR8	Yes	*	*	*	*	*		23401.2	20000-
Agogo	30	Female	Farmer	Yes	2007	Village health worker	2	No	No	No	Plaque	Lower limb	1	*	*	*	*	*	*	*		22685.4	20000-
Agogo	30	Female	Farmer	Yes	2007	Health worker	*	No	No	No	Ulcer	Lower limb	2	SR8	*	*	*	*	*	*		18383.4	10000-
Agogo	30	Female	Farmer	Yes	2008	Village health worker	12	No	No	No	Nodule	Upper limb	1	SR8	*	*	*	*	*	*
Agogo	30	Female	Farmer	Yes	2011	Former patient	3	No	No	No	Ulcer	Lower limb	1	SR8	*	*	*	*	*	*	Yes	17044.2	10000-
Agogo	30	Female	Farmer	Yes	2011	Self	4	No	No	No	Ulcer	Lower limb	1	SR8	Yes	Yes	*	*	*	*	No
Agogo	30	Female	Farmer	Yes	2011	Village health worker	22	No	No	No	Plaque	Lower limb	1	SR8	*	*	*	*	*	*	No	17044.2	10000-
Agogo	30	Male	Farmer	Yes	2011	Village health worker	3	No	No	No	Nodule	Upper limb	2	SR8	*	*	*	*	*	*	No	6200.7	0-
Agogo	30	Female	Farmer	Yes	2013	Family member	3	No	No	No	Nodule	Buttocks and perineum	1	SR8	*	*	*	*	*	*	Yes	6200.7	0-
Agogo	30	Female	Farmer	Yes	2014	Village health worker	12	No	No	No	Nodule	Upper limb	1	CR8	*	*	*	*	*	*	Yes
Agogo	30	Female	Farmer	Yes	2014	*	2	*	No	No	Plaque	Upper limb	2	CR8	*	*	*	*	*	*	Yes	6200.7	0-
Nkawie	30	Female	Farmer	Yes	2013	Self	10	Yes	Yes	No	Ulcer	Lower limb	2	SR8	Yes	*	*	*	*	*	Yes	15809.4	10000-
Tepa	30	Female	Farmer	No	2007	Health worker	3	No	No	No	Oedema	Upper limb	3	SR8	Yes	Yes	Yes	*	*	*	Yes	16571.1	10000-
Tepa	30	Female	Hairdresser	Yes	2011	Health worker	4	No	No	*	Ulcer	Lower limb	1	SR8	*	*	*	*	*	*	Yes
Tepa	30	Male	Farmer	Yes	2011	Health worker	1	Yes	No	No	Nodule	Upper limb	1	SR8	*	*	*	*	*	*	Yes	10574.4	10000-
Tepa	30	Male	Other	Yes	2011	Health worker	4	No	No	No	Ulcer	Lower limb	*	SR8	Yes	*	*	*	*	*	Yes	4150	0-
Tepa	30	Female	Farmer	Yes	2012	Health worker	20	Yes	No	No	Ulcer	Lower limb	2	SR8	*	*	*	*	*	*	Yes	23807.8	20000-
Tepa	30	Female	Trader	Yes	2014	Self	4	No	No	Yes	Nodule	Lower limb	1	CR8	No	*	*	*	*	*	No	23401.2	20000-
Agogo	31	Male	Other	Yes	2007	Village health worker	16	No	No	No	Plaque	Upper limb	1	SR8	*	*	*	*	*	*
Agogo	31	Male	Farmer	Yes	2012	Village health worker	4	Yes	No	No	Multiple (not spec.)	Lower limb	3	SR8	Yes	Yes	*	*	*	*	Yes	6200.7	0-
Agogo	31	Male	Farmer	Yes	2015	Health worker	8	Yes	No	No	Ulcer	Lower limb	1	SR8	*	*	*	*	*	*	Yes	6200.7	0-
Agogo	31	Female	Farmer	No	2016	Self	4	No	No	Yes	Nodule	Upper limb	1	CR8	*	*	*	*	*	*	Yes	17044.2	10000-
Dunkwa	31	Female	Farmer	Yes	2007	*	*	*	*	Yes	Nodule	Back	1	SR8	*	*	*	*	*	*		28391.6	20000-
Tepa	31	Male	Farmer	Yes	2011	*	20	No	No	No	Ulcer	Upper limb	2	SR8	Yes	Yes	Yes	*	*	*	Yes	23807.8	20000-
Tepa	31	Male	Farmer	Yes	2013	Health worker	4	Yes	No	No	Ulcer	Lower limb	1	CR8	*	*	*	*	*	*	Yes
Tepa	31	Male	Driver	Yes	2015	Health worker	2	No	No	No	Ulcer	Lower limb	1	CR8	*	*	*	*	*	*	Yes
Agogo	32	Female	Farmer	Yes	2008	Village health worker	1	No	No	No	Nodule	Upper limb	1	SR8	*	*	*	*	*	*
Agogo	32	Male	Farmer	Yes	2008	Health worker	8	Yes	No	No	Plaque	Lower limb	1	SR8	*	*	*	*	*	*		51807	20000-
Agogo	32	Female	Other	Yes	2012	Village health worker	2	No	No	No	Plaque	Lower limb	1	SR8	*	*	*	*	*	*	Yes	6200.7	0-
Nkawie	32	Male	Farmer	Yes	2007	Self	4	No	No	No	Ulcer and oedema	Upper limb	3	SR8	*	*	*	*	*	*		31282	20000-
Nkawie	32	Male	Farmer	Yes	2015	Village health worker	16	No	No	No	Nodule	Upper limb	2	CR8	Yes	*	*	*	*	*	Yes
Tepa	32	Female	Farmer	No	2008	Self	8	No	No	No	Nodule	Upper limb	1	SR8	*	*	*	*	*	*	Yes
Tepa	32	Male	Miner	No	2008	Health worker	3	Yes	No	*	Multiple (other)	Lower limb	1	SR8	Yes	Yes	Yes	*	*	*	Yes	16571.1	10000-
Tepa	32	Female	Farmer	No	2008	Health worker	4	No	No	No	Ulcer	Lower limb	3	SR8	*	*	*	*	*	*	Yes	25215.8	20000-
Tepa	32	Female	Farmer	Yes	2011	Former patient	*	*	No	*	Ulcer	Lower limb	1	SR8	*	*	*	*	*	*	Yes
Tepa	32	Female	Farmer	Yes	2011	Self	2	No	No	No	Ulcer	Lower limb	2	SR8	*	*	*	*	*	*	Yes	35468.6	20000-
Tepa	32	Female	Farmer	Yes	2013	Village health worker	4	No	No	No	Plaque	Upper limb	1	CR8	*	*	*	*	*	*	Yes
Tepa	32	Male	Farmer	Yes	2015	Health worker	2	No	No	No	Ulcer	Lower limb	1	CR8	*	*	*	*	*	*
Tepa	32	Male	Farmer	Yes	2017	Health worker	4	No	No	No	Ulcer	Lower limb	2	CR8	*	*	*	*	*	*	No	1	0-
Agogo	33	Male	Trader	Yes	2011	Health worker	18	No	No	No	Nodule	Lower limb	1	SR8	*	*	*	*	*	*		23097.7	20000-
Agogo	33	Female	Farmer	No	2015	Health worker	4	No	No	No	Nodule	Upper limb	1	CR8	*	*	*	*	*	*	Yes	17044.2	10000-
Dunkwa	33	Male	Other	Yes	2013	Health worker	18	No	No	No	Ulcer	Lower limb	2	SR8	*	*	*	*	*	*	Yes
Tepa	33	Male	Other	Yes	2011	Health worker	8	Yes	No	No	Ulcer	Upper limb	1	SR8	Yes	Yes	*	*	*	*	Yes	18296.2	10000-
Tepa	33	Female	Farmer	Yes	2013	Village health worker	6	No	No	No	Ulcer	Upper limb	1	SR8	*	*	*	*	*	*	Yes
Tepa	33	Female	Tailor	Yes	2014	Village health worker	4	No	Yes	No	Ulcer	Lower limb	2	SR8	*	*	*	*	*	*	Yes	18296.2	10000-
Tepa	33	Female	Hairdresser	Unclear	2017	Former patient	3	Yes	Yes	No	Ulcer	Lower limb	3	CR8	*	*	*	*	*	*	Yes
Agogo	34	Female	Farmer	Yes	2007	Village health worker	3	No	No	No	Plaque	Upper limb	2	SR8	*	*	*	*	*	*
Nkawie	34	Female	*	Yes	2007	Health worker	4	Yes	No	No	Papule	Upper limb	2	*	*	*	*	*	*	*		42348.1	20000-
Tepa	34	Female	Farmer	Yes	2012	Family member	4	No	Yes	No	Oedema	Upper limb	3	SR8	*	*	*	*	*	*
Tepa	34	Male	Farmer	No	2016	Health worker	4	Yes	Yes	No	Ulcer	Lower limb	3	SR8	*	*	*	*	*	*	No	1	0-
Agogo	35	Male	Farmer	Yes	2011	Village health worker	4	No	No	No	Nodule	Buttocks and perineum	1	SR8	*	*	*	*	*	*	Yes
Agogo	35	Female	Farmer	Yes	2011	Village health worker	2	Yes	No	No	Oedema	Upper limb	3	SR8	*	*	*	*	*	*	Yes
Agogo	35	Female	Farmer	Yes	2012	Health worker	1	No	No	No	Nodule	Lower limb	1	SR8	*	*	*	*	*	*		1	0-
Agogo	35	Male	Farmer	Yes	2014	Health worker	2	No	No	*	Nodule	Lower limb	1	CR8	*	*	*	*	*	*	Yes	6200.7	0-
Agogo	35	Female	*	Yes	2015	Self	*	No	No	No	Nodule	Lower limb	*	SR8	*	*	*	*	*	*	No	6200.7	0-
Agogo	35	Female	Farmer	No	2016	Village health worker	2	No	No	No	Nodule	Lower limb	1	CR8	Yes	Yes	Yes	*	*	*	Yes	17044.2	10000-
Agogo	35	Male	Farmer	Unclear	2018	Health worker	4	No	No	No	Plaque	Lower limb	3	CR8	Yes	Yes	*	*	*	*	Yes
Dunkwa	35	Male	Farmer	Yes	2007	Self	*	Yes	Yes	*	Ulcer	Lower limb	3	SR8	*	*	*	*	*	*		45398.4	20000-
Dunkwa	35	Male	*	Yes	2008	Self	4	No	*	*	Ulcer	Lower limb	2	SR8	*	*	*	*	*	*		1	0-
Tepa	35	Male	Teacher	No	2008	Health worker	4	No	No	*	Ulcer	Upper limb	2	SR8	*	*	*	*	*	*
Tepa	35	.	Farmer	Yes	2011	Former patient	24	Yes	No	No	Ulcer	Upper limb	1	SR8	*	*	*	*	*	*	Yes	44178.6	20000-
Tepa	35	Female	Farmer	Yes	2011	*	12	Yes	Yes	No	Multiple (other)	Upper limb	3	SR8	Yes	*	*	*	*	*	Yes
Tepa	35	Female	*	Yes	2012	Health worker	9	No	No	*	Ulcer	Lower limb	3	SR8	*	*	*	*	*	*
Tepa	35	Female	Farmer	Yes	2013	Village health worker	4	No	No	No	Ulcer	Lower limb	2	SR8	Yes	Yes	*	*	*	*	Yes
Tepa	35	Female	Farmer	Yes	2015	Self	2	Yes	Yes	No	Oedema	Lower limb	3	SR8	Yes	No	No	*	*	*	Yes
Tepa	35	Male	Farmer	Yes	2016	Self	8	Yes	No	No	Ulcer	Lower limb	1	SR8	*	*	*	*	*	*	No	94892.7	20000-
Tepa	35	Male	Other	Unclear	2017	Health worker	52	Yes	No	No	Ulcer	Lower limb	*	CR8	*	*	*	*	*	*	Yes
Agogo	36	Female	Farmer	Yes	2007	*	4	No	No	No	Nodule	Lower limb	1	SR8	*	*	*	*	*	*		6200.7	0-
Agogo	36	Male	Farmer	Yes	2012	Village health worker	12	No	No	No	Nodule	Lower limb	1	SR8	*	*	*	*	*	*	Yes	6200.7	0-
Dunkwa	36	Female	*	Yes	2015	*	*	*	No	*	Nodule	Upper limb	1	CR8	Yes	*	*	*	*	*	Yes	72326	20000-
Tepa	36	Female	Farmer	Yes	2011	Former patient	4	No	No	No	Ulcer	Lower limb	1	SR8	No	Yes	Yes	*	*	*	Yes	33110.5	20000-
Tepa	36	Female	Farmer	Yes	2012	Former patient	16	Yes	No	No	Ulcer	Lower limb	2	SR8	*	*	*	*	*	*	Yes	58877.6	20000-
Tepa	36	Male	Miner	Yes	2013	Health worker	4	No	No	No	Ulcer	Upper limb	3	SR8	*	No	*	*	*	*	No	15306	10000-
Agogo	37	Male	Farmer	Yes	2014	Self	52	No	No	Yes	Nodule	Upper limb	1	CR8	*	*	*	*	*	*	Yes
Tepa	37	Female	Farmer	No	2008	Self	8	No	No	No	Nodule	Upper limb	1	SR8	Yes	Yes	Yes	*	*	*	Yes
Tepa	37	Female	Trader	Yes	2012	Health worker	4	No	No	*	Ulcer	Lower limb	2	SR8	*	*	*	*	*	*	Yes	25215.8	20000-
Tepa	37	Male	Farmer	Yes	2012	Health worker	12	Yes	No	No	Ulcer	Lower limb	2	SR8	*	*	*	*	*	*	Yes
Tepa	37	Male	Farmer	Yes	2014	Village health worker	4	No	No	*	Nodule	Upper limb	1	SR8	*	*	*	*	*	*	Yes
Tepa	37	Female	Farmer	Yes	2016	Health worker	8	No	No	No	Ulcer	Upper limb	2	CR8	*	*	*	*	*	*	Yes
Agogo	38	Female	Farmer	Yes	2008	Village health worker	2	No	No	No	Plaque	Lower limb	1	SR8	*	*	*	*	*	*		6200.7	0-
Agogo	38	Male	Farmer	Yes	2008	Village health worker	3	Yes	No	No	Ulcer	Lower limb	3	SR8	*	*	*	*	*	*		13445.6	10000-
Agogo	38	Male	Other	Yes	2011	Health worker	3	No	No	No	Nodule	Upper limb	1	SR8	Yes	Yes	Yes	*	*	*	Yes	22685.4	20000-
Agogo	38	Female	Farmer	Yes	2011	Village health worker	3	No	Yes	No	Oedema	Upper limb	2	SR8	*	*	*	*	*	*	No	6200.7	0-
Agogo	38	Male	Farmer	Yes	2012	Health worker	4	No	No	No	Oedema	Upper limb	3	SR8	*	*	*	*	*	*	No	1	0-
Agogo	38	Female	Farmer	Yes	2014	Health worker	3	Yes	No	No	Ulcer	Upper limb	1	CR8	*	*	*	*	*	*	No
Agogo	38	Male	Farmer	Yes	2014	Village health worker	6	No	No	No	Nodule	Upper limb	1	SR8	No	*	*	*	*	*	No	6200.7	0-
Nkawie	38	Female	Farmer	Yes	2015	Health worker	8	Yes	No	No	Ulcer	Lower limb	2	CR8	*	*	*	*	*	*	Yes
Tepa	38	Female	Trader	No	2008	Health worker	8	No	*	*	Ulcer	Upper limb	2	SR8	*	*	*	*	*	*		16571.1	10000-
Tepa	38	Female	Trader	Yes	2012	Health worker	8	No	No	No	Ulcer	*	2	SR8	*	*	*	*	*	*		6511.6	0-
Tepa	38	Male	Driver	Unclear	2018	Self	6	Yes	No	Yes	Ulcer	Upper limb	1	CR8	Yes	Yes	*	*	*	*	Yes
Tepa	38	Male	Farmer	No	2018	Village health worker	18	Yes	No	No	Osteomyelitis	Lower limb	3	CR8	Yes	*	*	*	*	*	Yes
Agogo	39	Female	Farmer	Yes	2007	Village health worker	3	No	No	No	Nodule	Upper limb	1	SR8	*	*	*	*	*	*
Agogo	39	Female	Farmer	Yes	2008	Village health worker	1	No	No	No	Nodule	Upper limb	1	SR8	*	*	*	*	*	*		6200.7	0-
Agogo	39	Female	Farmer	Yes	2011	Health worker	3	No	No	No	Nodule	Lower limb	1	SR8	*	*	*	*	*	*	Yes	18383.4	10000-
Agogo	39	Female	Farmer	Yes	2012	Village health worker	2	Yes	No	No	Multiple (not spec.)	Thorax	1	SR8	*	*	*	*	*	*	No
Agogo	40	Female	Farmer	Yes	2008	Health worker	8	No	No	No	Nodule	Thorax	1	SR8	*	*	*	*	*	*
Agogo	40	Female	Farmer	Yes	2011	Village health worker	3	No	No	No	Nodule	Lower limb	1	SR8	Yes	*	*	*	*	*	Yes
Agogo	40	Male	Farmer	Yes	2011	Former patient	5	Yes	No	*	Plaque	Upper limb	2	SR8	*	*	*	*	*	*	No
Agogo	40	Female	Farmer	Yes	2011	Village health worker	4	No	No	No	Plaque	Lower limb	3	SR8	No	*	*	*	*	*	No
Agogo	40	Female	Farmer	Yes	2014	Health worker	4	No	No	No	Nodule	Lower limb	1	SR8	*	*	*	*	*	*	No	17044.2	10000-
Agogo	40	Female	Farmer	Yes	2014	Village health worker	4	No	No	No	Ulcer	Buttocks and perineum	1	CR8	*	*	*	*	*	*	Yes
Agogo	40	*	Farmer	Yes	2015	Village health worker	8	Yes	No	No	Ulcer	Lower limb	1	SR8	*	*	*	*	*	*	Yes	17044.2	10000-
Agogo	40	Female	Farmer	Yes	2015	Village health worker	4	No	No	No	Nodule	Lower limb	1	SR8	*	*	*	*	*	*	Yes	22685.4	20000-
Dunkwa	40	Female	Farmer	Yes	2014	Health worker	2	Yes	No	No	Ulcer	Upper limb	2	SR8	Yes	*	*	*	*	*	Yes
Tepa	40	Female	Farmer	No	2007	Health worker	2	*	No	No	Ulcer	Thorax	1	SR8	Yes	Yes	Yes	*	*	*	Yes	15306	10000-
Tepa	40	Male	Farmer	No	2007	Village health worker	9	No	No	No	Ulcer	Lower limb	2	SR8	*	*	*	*	*	*	No	30966.5	20000-
Tepa	40	Male	Other	No	2008	Former patient	4	No	No	No	Ulcer	Lower limb	3	SR8	*	*	*	*	*	*	No
Tepa	40	Female	Other	Yes	2012	Health worker	4	*	No	No	Ulcer	Lower limb	2	SR8	*	*	*	*	*	*
Tepa	40	Male	Farmer	Yes	2013	Village health worker	4	No	Yes	No	Nodule	Lower limb	1	SR8	*	*	*	*	*	*	Yes
Tepa	40	Male	Farmer	Yes	2014	Health worker	52	Yes	Yes	No	Ulcer	Lower limb	2	SR8	*	*	*	*	*	*		23807.8	20000-
Tepa	40	Female	Farmer	Yes	2015	Former patient	4	No	No	No	Nodule	Lower limb	1	CR8	*	*	*	*	*	*	Yes
Tepa	40	Female	Farmer	Yes	2016	Village health worker	13	No	No	No	Ulcer	Upper limb	1	CR8	*	*	*	*	*	*	Yes	15306	10000-
Agogo	41	Female	Farmer	Yes	2012	Former patient	16	Yes	No	No	Plaque	Upper limb	3	SR8	*	*	*	*	*	*	Yes	52375.3	20000-
Agogo	41	Female	Farmer	Yes	2015	Health worker	8	No	No	No	Oedema	Lower limb	2	CR8	*	*	*	*	*	*	Yes	17044.2	10000-
Agogo	41	Male	Farmer	Yes	2015	Health worker	8	Yes	No	No	Ulcer	Lower limb	2	SR8	*	*	*	*	*	*	Yes	13356.4	10000-
Dunkwa	41	Male	Farmer	Yes	2007	Health worker	*	No	No	*	Ulcer	Lower limb	*	SR8	Yes	*	*	*	*	*	Yes
Tepa	41	Male	Farmer	Yes	2012	Health worker	24	Yes	No	No	Ulcer	Lower limb	1	SR8	*	*	*	*	*	*	Yes	15306	10000-
Agogo	42	Female	Farmer	Yes	2011	Self	4	Yes	No	No	Ulcer	Lower limb	2	SR8	*	*	*	*	*	*	Yes	52375.3	20000-
Tepa	42	Female	Farmer	No	2006	Village health worker	2	*	No	No	Nodule	Upper limb	2	*	Yes	Yes	Yes	*	*	*
Tepa	42	Female	Other	No	2006	Village health worker	2	*	No	No	Oedema	Upper limb	3	*	Yes	Yes	Yes	*	*	*	Yes	23401.2	20000-
Tepa	42	Male	Farmer	Yes	2014	Health worker	30	No	No	Yes	Ulcer	Lower limb	2	CR8	*	*	*	*	*	*	Yes	15306	10000-
Tepa	42	Female	Farmer	Yes	2014	Health worker	3	No	Yes	*	Ulcer	Upper limb	3	SR8	*	*	*	*	*	*	No	6511.6	0-
Tepa	42	Male	Farmer	Yes	2014	Health worker	52	Yes	No	No	Ulcer	Lower limb	3	SR8	*	*	*	*	*	*
Tepa	42	Female	Farmer	Yes	2017	Health worker	37	Yes	Yes	No	Ulcer	Lower limb	3	CR8	Yes	*	*	*	*	*	Yes
Tepa	42	Male	Trader	No	2018	Village health worker	12	Yes	No	No	Ulcer	Lower limb	1	CR8	*	*	*	*	*	*	Yes	23807.8	20000-
Agogo	43	Female	Farmer	Yes	2008	Village health worker	26	Yes	No	No	Ulcer	Lower limb	3	SR8	*	*	*	*	*	*		1	0-
Agogo	43	Female	*	Yes	2013	*	*	*	*	*	Nodule	Lower limb	1	*	*	*	*	*	*	*
Agogo	43	Male	Miner	No	2016	Health worker	4	No	Yes	*	Ulcer	Lower limb	3	SR8	*	*	*	*	*	*	Yes	25349.1	20000-
Tepa	43	Male	Farmer	Yes	2014	Health worker	17	Yes	Yes	No	Ulcer	Upper limb	2	SR8	*	*	*	*	*	*	Yes	24066.2	20000-
Agogo	44	Female	Farmer	Yes	2012	Health worker	3	No	No	No	Ulcer	Lower limb	1	SR8	Yes	Yes	Yes	*	*	*	Yes
Tepa	44	Female	Other	No	2008	Other	4	No	No	No	Oedema	Upper limb	3	SR8	*	*	*	*	*	*	Yes	23401.2	20000-
Tepa	44	Female	Farmer	Unclear	*	Health worker	3	No	No	No	Ulcer	Lower limb	1	CR8	Yes	Yes	Yes	*	*	*	Yes	15306	10000-
Agogo	45	Male	Farmer	Yes	2014	Health worker	3	Yes	No	No	Ulcer	Lower limb	2	SR8	*	*	*	*	*	*	Yes	18383.4	10000-
Agogo	45	Male	Farmer	Yes	2015	Village health worker	6	Yes	No	No	Plaque	Upper limb	1	CR8	*	*	*	*	*	*	No
Nkawie	45	Male	Farmer	Yes	2014	Self	26	No	No	No	Ulcer	Lower limb	2	SR8	*	*	*	*	*	*
Nkawie	45	Female	Farmer	Yes	2015	Other	104	Yes	No	No	Ulcer	Lower limb	1	CR8	*	*	*	*	*	*	Yes
Tepa	45	Female	Other	No	2006	Health worker	6	*	No	No	Multiple (not spec.)	Lower limb	2	*	Yes	Yes	Yes	*	*	*
Tepa	45	Female	Farmer	Yes	2008	Health worker	7	No	No	*	Ulcer	Lower limb	3	*	*	*	*	*	*	*
Tepa	45	Female	Farmer	Yes	2013	Village health worker	13	No	No	No	Ulcer	Thorax	2	CR8	Yes	Yes	Yes	*	*	*	Yes	15306	10000-
Tepa	45	Female	Farmer	No	2018	Self	2	No	No	No	Ulcer	Upper limb	1	CR8	*	*	*	*	*	*	Yes
Agogo	46	Female	Farmer	Yes	2007	Village health worker	3	No	No	No	Ulcer	Lower limb	3	SR8	*	*	*	*	*	*		6200.7	0-
Agogo	46	Male	Farmer	Unclear	2018	Health worker	7	No	No	No	Ulcer	Lower limb	3	CR8	Yes	Yes	*	*	*	*	Yes	6200.7	0-
Nkawie	46	Male	Farmer	Yes	2007	Former patient	*	Yes	Yes	No	Ulcer	Lower limb	*	*	*	*	*	*	*	*	Yes
Nkawie	46	Male	Farmer	Yes	2014	Village health worker	10	Yes	Yes	No	Ulcer	Lower limb	2	CR8	*	*	*	*	*	*	No
Nkawie	46	Male	Farmer	Yes	2017	Self	12	Yes	No	Yes	Ulcer	Lower limb	2	CR8	*	*	*	*	*	*		20064	20000-
Tepa	46	Female	Teacher	No	2007	Health worker	104	No	No	No	Ulcer	Lower limb	3	SR8	No	*	*	*	*	*		41767.9	20000-
Tepa	46	Male	Farmer	Yes	2012	Health worker	16	Yes	No	No	Ulcer	Lower limb	3	SR8	*	*	*	*	*	*		16571.1	10000-
Tepa	46	Male	Farmer	Yes	2016	Former patient	1	No	No	Yes	Ulcer	Back	1	CR8	*	*	*	*	*	*	Yes
Agogo	47	Male	Farmer	Yes	2013	Village health worker	8	Yes	No	No	Nodule	Upper limb	1	CR8	*	*	*	*	*	*	Yes
Tepa	47	Male	Farmer	No	2007	Health worker	572	No	No	No	Ulcer	Lower limb	3	SR8	*	*	*	*	*	*	Yes
Tepa	47	Female	Farmer	Yes	2016	Village health worker	3	No	No	No	Nodule	Lower limb	1	SR8	*	*	*	*	*	*	No
Agogo	48	Male	Farmer	No	2016	Health worker	26	Yes	Yes	No	Oedema	Upper limb	3	SR8	Yes	*	*	*	*	*	Yes	6200.7	0-
Dunkwa	48	Female	Farmer	Yes	2014	Health worker	3	No	No	No	Ulcer	Lower limb	1	SR8	Yes	*	*	*	*	*	Yes
Tepa	48	Male	Farmer	Yes	2015	Health worker	29	Yes	No	No	Ulcer	Lower limb	1	SR8	*	*	*	*	*	*	No	88362.3	20000-
Agogo	49	Female	Farmer	No	2015	Former patient	4	Yes	No	No	Ulcer	Lower limb	3	CR8	*	*	*	*	*	*	Yes	30368.7	20000-
Agogo	50	Female	Farmer	Yes	2010	Village health worker	13	Yes	No	No	Ulcer	Lower limb	3	SR8	*	*	*	*	*	*
Agogo	50	Female	Farmer	Yes	2011	Former patient	9	No	No	No	Ulcer	Upper limb	1	SR8	No	*	*	*	*	*	No	25349.1	20000-
Agogo	50	Female	Trader	Yes	2014	Health worker	2	No	No	No	Ulcer	Lower limb	2	SR8	*	*	*	*	*	*	Yes
Nkawie	50	Male	Farmer	Yes	2017	Village health worker	8	Yes	No	No	Ulcer	Upper limb	1	CR8	*	*	*	*	*	*	Yes
Tepa	50	Female	Farmer	No	2006	*	8	*	No	No	Ulcer	Lower limb	2	*	Yes	Yes	Yes	*	*	*	Yes	16571.1	10000-
Tepa	50	Female	Farmer	No	2008	Village health worker	8	No	No	No	Ulcer	Lower limb	2	SR8	Yes	Yes	Yes	*	*	*	Yes	15306	10000-
Tepa	50	Female	Farmer	Yes	2011	Health worker	13	No	No	No	Nodule	Upper limb	1	SR8	Yes	Yes	Yes	*	*	*	Yes	18569.5	10000-
Tepa	50	Female	Farmer	Yes	2011	Village health worker	3	No	No	No	Ulcer	Upper limb	2	SR8	*	*	*	*	*	*	Yes	46874.9	20000-
Tepa	50	Female	Farmer	Yes	2011	Village health worker	3	No	No	No	Oedema	Upper limb	3	SR8	*	*	*	*	*	*	No	46874.9	20000-
Tepa	50	Female	Farmer	Yes	2015	Village health worker	3	No	*	*	Ulcer	Back	2	SR8	*	*	*	*	*	*	Yes	15306	10000-
Agogo	51	Male	Farmer	Yes	2014	Self	3	No	No	No	Nodule	Upper limb	1	CR8	*	*	*	*	*	*	Yes	6200.7	0-
Agogo	52	Female	Farmer	Yes	2014	Health worker	4	No	No	No	Ulcer	Lower limb	3	*	*	*	*	*	*	*	Yes
Tepa	52	Female	Farmer	Yes	2014	Village health worker	2	No	Yes	No	Ulcer	Lower limb	3	SR8	*	*	*	*	*	*	Yes	16571.1	10000-
Tepa	52	Male	Tailor	Yes	2014	Former patient	5	No	No	No	Ulcer	Lower limb	3	SR8	*	*	*	*	*	*	Yes	10516.4	10000-
Tepa	52	Female	Farmer	No	2018	Health worker	6	No	No	No	Ulcer	Lower limb	3	CR8	Yes	*	*	*	*	*	Yes
Agogo	53	Male	Farmer	Yes	2011	Village health worker	6	Yes	Yes	No	Ulcer	Lower limb	3	SR8	Yes	Yes	Yes	*	*	*	Yes
Agogo	53	Male	Farmer	No	2016	*	10	No	*	No	Ulcer	Lower limb	3	CR8	*	*	*	*	*	*	Yes
Dunkwa	53	Male	Farmer	Yes	2008	Health worker	2	Yes	*	*	Ulcer	Lower limb	3	SR8	*	*	*	*	*	*
Agogo	54	Male	Farmer	Yes	2008	Village health worker	3	Yes	No	No	Ulcer	Upper limb	3	SR8	*	*	*	*	*	*		18383.4	10000-
Agogo	54	Female	Other	Yes	2011	*	22	Yes	No	No	Ulcer	Lower limb	1	SR8	*	*	*	*	*	*	Yes	30368.7	20000-
Agogo	54	Female	Farmer	Yes	2012	Health worker	3	No	No	No	Ulcer	Upper limb	3	SR8	*	*	*	*	*	*	Yes
Agogo	54	Male	Other	No	2016	Self	2	No	No	Yes	Ulcer	Lower limb	1	CR8	*	*	*	*	*	*	Yes
Agogo	54	Female	Trader	Unclear	2018	Health worker	2	No	No	No	Ulcer	Lower limb	1	CR8	Yes	Yes	Yes	*	*	*	Yes	22805.2	20000-
Nkawie	54	Female	Farmer	Yes	2013	Health worker	52	No	No	No	Ulcer	Lower limb	2	SR8	No	Yes	Yes	*	*	*	No
Tepa	54	Female	*	No	2007	Village health worker	12	*	No	No	Ulcer	Lower limb	*	SR8	*	*	*	*	*	*	No	15306	10000-
Tepa	54	Female	Farmer	Yes	2013	Village health worker	3	No	No	No	Oedema	Upper limb	2	SR8	*	*	*	*	*	*	Yes	15306	10000-
Tepa	54	Female	Farmer	Yes	2014	Health worker	24	No	No	No	Ulcer	Lower limb	2	CR8	*	*	*	*	*	*		30966.5	20000-
Tepa	54	Male	*	No	2017	*	13	Yes	No	Yes	Ulcer	Back	2	CR8	*	*	*	*	*	*		23807.8	20000-
Agogo	55	Male	Farmer	Yes	2008	Village health worker	8	No	No	No	Ulcer	Lower limb	1	SR8	*	*	*	*	*	*
Dunkwa	55	Male	*	Yes	2008	Health worker	4	Yes	No	No	Ulcer	Lower limb	3	SR8	*	*	*	*	*	*		13408	10000-
Dunkwa	55	Female	Trader	Yes	2016	Self	28	Yes	No	No	Ulcer	Lower limb	2	CR8	*	*	*	*	*	*	No	1	0-
Tepa	55	Male	Farmer	Yes	2013	Health worker	4	Yes	Yes	No	Ulcer	Lower limb	1	CR8	*	*	*	*	*	*	No
Agogo	56	Female	Farmer	Yes	2011	Health worker	4	Yes	No	No	Ulcer	Upper limb	2	SR8	Yes	Yes	*	*	*	*	No
Agogo	56	Female	Farmer	Yes	2012	Health worker	6	Yes	No	No	Ulcer	Lower limb	3	SR8	*	*	*	*	*	*	Yes	32928.1	20000-
Agogo	56	Male	Farmer	Yes	2014	Self	16	No	No	No	Nodule	Upper limb	1	CR8	*	*	*	*	*	*	Yes
Agogo	56	Male	Farmer	No	2015	Health worker	1	No	No	No	Ulcer	Critical site	1	SR8	Yes	*	*	*	*	*	Yes	17044.2	10000-
Tepa	56	Female	Farmer	Yes	2012	Village health worker	1	No	No	No	Multiple (not spec.)	Lower limb	2	SR8	*	*	*	*	*	*	No
Nkawie	57	Female	*	Yes	2015	*	*	*	No	*	Ulcer	Lower limb	*	CR8	*	*	*	*	*	*	Yes	42348.1	20000-
Agogo	58	Female	Farmer	Yes	2015	Health worker	4	No	No	No	Nodule	Lower limb	1	CR8	*	*	*	*	*	*	Yes	6200.7	0-
Nkawie	58	Male	Farmer	Yes	2015	Health worker	18	No	No	No	Ulcer	Lower limb	2	SR8	Yes	*	*	*	*	*	Yes	31175.7	20000-
Tepa	58	Female	*	Unclear	2017	Self	562	Yes	Yes	No	Ulcer	Upper limb	2	CR8	*	*	*	*	*	*	Yes	34337	20000-
Tepa	59	Female	Farmer	No	2018	Health worker	7	No	No	No	Ulcer	Upper limb	2	CR8	*	*	*	*	*	*	Yes	34605.8	20000-
Agogo	60	Female	Farmer	Yes	2008	Village health worker	8	No	No	No	Ulcer	Lower limb	1	SR8	*	*	*	*	*	*
Agogo	60	Male	Farmer	Yes	2008	Village health worker	4	Yes	No	No	Ulcer	Lower limb	3	SR8	*	*	*	*	*	*		20452.2	20000-
Agogo	60	Female	Farmer	Yes	2010	Self	4	Yes	No	No	Plaque	Upper limb	1	SR8	*	Yes	Yes	*	*	*	Yes	6200.7	0-
Tepa	60	Female	Farmer	No	2007	Health worker	1	*	No	No	Plaque	Upper limb	2	SR8	Yes	Yes	Yes	*	*	*	Yes	5856.1	0-
Tepa	60	Male	Tailor	No	2008	Self	8	No	No	*	Ulcer	Thorax	2	SR8	Yes	*	*	*	*	*	Yes
Tepa	60	Female	Farmer	Yes	2013	Health worker	12	Yes	No	No	Ulcer	Lower limb	2	SR8	*	*	*	*	*	*	Yes	10574.4	10000-
Tepa	60	Male	Farmer	No	2018	*	6	Yes	No	No	Ulcer	*	2	CR8	*	*	*	*	*	*
Nkawie	61	Male	Farmer	Yes	2013	*	4	*	*	No	Nodule	Lower limb	*	CR8	*	*	*	*	*	*	Yes	42348.1	20000-
Dunkwa	62	Female	Teacher	Yes	2008	Self	*	Yes	No	No	Ulcer	Lower limb	3	SR8	*	*	*	*	*	*	Yes	52605.3	20000-
Tepa	62	Male	Farmer	Yes	2012	Health worker	8	No	No	No	Ulcer	Lower limb	1	SR8	*	*	*	*	*	*	Yes	10574.4	10000-
Agogo	64	Male	Farmer	Yes	2011	Health worker	3	No	No	No	Ulcer	Upper limb	3	SR8	*	*	*	*	*	*
Nkawie	64	Male	*	Yes	2014	*	*	*	Yes	*	Ulcer	Lower limb	*	CR8	*	*	*	*	*	*	Yes	8406.5	0-
Tepa	64	Female	Farmer	No	2007	Health worker	8	No	No	No	Ulcer	Lower limb	1	SR8	Yes	Yes	*	*	*	*	No
Agogo	65	Female	Retired	No	2014	Health worker	7	No	No	No	Plaque	Lower limb	3	SR8	*	*	*	*	*	*	Yes	30368.7	20000-
Agogo	65	Male	Farmer	Yes	2015	Village health worker	16	Yes	No	No	Nodule	Upper limb	1	SR8	Yes	Yes	*	*	*	*	Yes
Agogo	65	Female	Farmer	No	2016	Health worker	3	No	No	No	Ulcer	*	3	SR8	*	*	*	*	*	*	Yes	21898.1	20000-
Dunkwa	65	Female	Trader	Yes	2008	Self	4	No	No	No	Ulcer	Lower limb	2	SR8	Yes	*	*	*	*	*	Yes	1	0-
Dunkwa	65	Male	Other	Yes	2015	Self	4	No	No	No	Ulcer	Lower limb	2	CR8	Yes	*	*	*	*	*	Yes
Tepa	65	Male	Retired	No	2007	Health worker	260	No	No	No	Ulcer	Lower limb	3	SR8	Yes	Yes	Yes	*	*	*	Yes	1	0-
Tepa	65	Male	*	Yes	2015	Health worker	4	No	Yes	*	Ulcer	Lower limb	*	CR8	*	*	*	*	*	*	Yes	86087.3	20000-
Tepa	66	Male	Farmer	Yes	2016	Health worker	12	No	No	*	Ulcer	Lower limb	2	SR8	*	*	*	*	*	*	No
Agogo	67	Female	Farmer	Yes	2014	Health worker	3	Yes	Yes	No	Ulcer	Lower limb	2	CR8	*	*	*	*	*	*	Yes
Tepa	67	Male	Farmer	Unclear	2018	Former patient	9	No	No	No	Ulcer	Lower limb	3	CR8	*	*	*	*	*	*		18415.4	10000-
Dunkwa	70	Female	Farmer	Yes	2007	Village health worker	2	No	*	*	Ulcer	Lower limb	3	SR8	Yes	*	*	*	*	*	No
Dunkwa	70	Male	*	Yes	2008	Self	260	No	*	*	Ulcer	Lower limb	3	SR8	*	*	*	*	*	*
Nkawie	70	Female	Farmer	Yes	2016	Other	9	Yes	Yes	No	Ulcer	Lower limb	3	CR8	*	*	*	*	*	*	Yes
Tepa	70	Male	*	No	2006	*	46	*	No	No	Ulcer	Lower limb	3	SR8	Yes	Yes	Yes	*	*	*	Yes	1	0-
Tepa	70	Female	Farmer	Yes	2014	Former patient	*	No	Yes	No	Ulcer	Lower limb	3	SR8	*	*	*	*	*	*
Tepa	70	Female	Farmer	Yes	2015	Health worker	9	No	No	No	Ulcer	Lower limb	2	SR8	*	*	*	*	*	*	No
Tepa	70	Female	Trader	Unclear	2017	*	*	Yes	*	Y	Ulcer	Lower limb	3	CR8	*	*	*	*	*	*	Yes
Nkawie	71	Male	*	Yes	2007	Former patient	*	Yes	Yes	No	Ulcer	Lower limb	3	SR8	*	*	*	*	*	*		11510.3	10000-
Nkawie	72	Female	*	Yes	2007	Self	5	No	No	No	Ulcer	Lower limb	2	*	*	*	*	*	*	*
Tepa	74	Female	Farmer	No	2007	Health worker	8	*	*	*	Ulcer	Lower limb	3	SR8	*	*	*	*	*	*	No	4029.7	0-
Tepa	74	Male	Farmer	Yes	2012	Health worker	12	No	No	No	Ulcer	Lower limb	2	SR8	*	*	*	*	*	*	No
Dunkwa	75	Male	*	Yes	2007	*	*	*	No	*	Ulcer	Lower limb	3	*	*	*	*	*	*	*
Dunkwa	75	Male	Farmer	Yes	2008	Self	1196	Yes	No	No	Ulcer	Lower limb	2	SR8	*	*	*	*	*	*
Tepa	75	Female	Retired	No	2007	Health worker	56	Yes	No	No	Ulcer	Lower limb	2	SR8	Yes	Yes	Yes	*	*	*	Yes
Tepa	75	Male	Farmer	Yes	2011	Village health worker	2	No	No	No	Ulcer	Upper limb	2	SR8	*	*	*	*	*	*	No	4150	0-
Tepa	76	Male	Farmer	No	2018	*	52	Yes	Yes	*	Ulcer	Lower limb	*	CR8	*	*	*	*	*	*	Yes
Tepa	78	Male	Farmer	Yes	2011	Health worker	12	No	No	No	Ulcer	Lower limb	1	SR8	*	*	*	*	*	*	No	10574.4	10000-
Tepa	78	Male	Farmer	Yes	2014	Village health worker	2	*	Yes	No	Ulcer	Lower limb	2	CR8	*	*	*	*	*	*	Yes
Tepa	80	Female	Other	Yes	2011	Family member	8	No	No	No	Ulcer	Lower limb	1	SR8	Yes	Yes	Yes	*	*	*	Yes	23401.2	20000-
Tepa	80	Female	Farmer	Yes	2015	Health worker	8	No	Yes	*	Ulcer	Lower limb	1	CR8	*	*	*	*	*	*	Yes
Tepa	84	Female	Farmer	Yes	2016	Health worker	8	No	No	No	Ulcer	Lower limb	2	CR8	*	*	*	*	*	Yes	No	109874	20000-
Agogo	85	Male	Farmer	Yes	2014	Village health worker	4	No	No	No	Nodule	Lower limb	2	SR8	*	*	*	*	*	*	Yes	30368.7	20000-
Tepa	90	Male	Farmer	Yes	2015	Health worker	16	No	No	No	Ulcer	Lower limb	2	SR8	*	*	*	*	*	*	No
Tepa	99	Female	*	No	2018	Health worker	988	Yes	Yes	No	Ulcer	Upper limb	3	CR8	*	*	*	*	*	Yes	Yes	5856.1	0-
Tepa	*	Male	*	No	2007	Self	*	*	No	No	Nodule	Upper limb	1	*	*	*	*	*	*	*	Yes
Tepa	*	Female	*	No	2007	Self	*	*	No	No	Ulcer	Upper limb	2	SR8	Yes	*	*	*	*	*	Yes
Tepa	*	Male	*	No	2007	Village health worker	*	*	No	No	Ulcer	Lower limb	3	SR8	*	*	*	*	*	*
Tepa	*	Male	*	No	2007	Village health worker	*	*	Yes	No	Ulcer	Lower limb	3	SR8	Yes	Yes	No	*	*	*	Yes	23401.2	20000-
Tepa	*	*	*	No	2008	*	*	*	*	*	*	Upper limb	3	*	Yes	No	No	*	*	*		28913.3	20000-
Tepa	*	Female	Farmer	No	2008	Health worker	4	No	No	No	Ulcer	Lower limb	3	SR8	*	*	*	*	*	*	No
Tepa	*	Female	Pupil	Yes	2016	Health worker	2	No	*	No	Plaque	*	1	CR8	*	*	*	*	*	*	No	5856.1	0-
